# Supplementary material for: Quantifying climate sensitivity and climate-driven change in North American amphibian communities
Source: Nat Commun. 2018 Sep 25;9:3926. doi: 10.1038/s41467-018-06157-6 (PMC6156563; doi:10.1038/s41467-018-06157-6)
Supplement: Supplementary file 4 — Supplementary Dataset 2 [file 41467_2018_6157_MOESM4_ESM.csv]

species	alt_name	devtime	eggsize	clutchsize	age_mat	bodysize	bodysize_mat	Taxonomy	Redlist
Pseudacris feriarum		50	1.15	441	1	39	30.42	Anura	No
Pseudacris triseriata		60	1	1000	1	39	32	Anura	No
Pseudacris nigrita		28	0.75	1000	1	33	25	Anura	No
Pseudacris maculata		50	1.04	1459	2	38	38	Anura	No
Pseudacris fouquettei		65	1.35	840	1.918	37	30	Anura	No
Pseudacris ornata		105	0.95	55	1.689	40	25	Anura	No
Pseudacris ocularis		45	0.85	150	1	20	11.5	Anura	No
Pseudacris crucifer		55	1.1	847	1	32	22	Anura	No
Pseudacris cadaverina		65	2.1	613.642	2	57	41.028	Anura	No
Pseudacris regilla		60	1.3	875	1	51	25.5	Anura	No
Acris blanchardi		49	1.1	258	1	35	25	Anura	No
Acris crepitans		45	1.33	248	1.93	26.5	21.6	Anura	No
Acris gryllus		67	1.17	170	1	33	16	Anura	No
Hyla chrysoscelis		45	1.26	3401	2	62	32	Anura	No
Hyla versicolor		50	1.6	1600	2	60	32	Anura	No
Hyla arenicolor		52	2.1	300	2.414	57	40.546	Anura	No
Hyla cinerea		50	1.2	1340	2	67	43.808	Anura	No
Hyla squirella		45	0.9	984	1.641	37	22	Anura	No
Smilisca fodiens		82.476	1.989	969.675	2.258	70	46.764	Anura	No
Bufo woodhousii	Anaxyrus woodhousii	52	1.25	10469	1.887	127	69	Anura	No
Bufo americanus	Anaxyrus americanus	45	1.9	5300	2	155	54	Anura	No
Bufo terrestris	Anaxyrus terrestris	47	1.4	3250	3	100	42	Anura	No
Bufo fowleri	Anaxyrus fowleri	41	1.25	3700	1	92	42	Anura	No
Bufo californicus	Anaxyrus californicus	75	1.7	4714	2	86	51	Anura	Yes
Bufo cognatus	Anaxyrus cognatus	33	1.18	11074	2	115	56	Anura	No
Bufo punctatus	Anaxyrus punctatus	47	1.15	1500	1	76.2	47	Anura	No
Bufo boreas	Anaxyrus boreas	40	1.6	7500	4	145	56	Anura	No
Bufo canorus	Anaxyrus canorus	83	2.1	1750	3	75	43	Anura	Yes
Bufo nebulifer	Incilius nebulifer	42	1.2	3752	2	132	53	Anura	No
Bufo alvarius	Incilius alvarius	30	1.6	7750	2	191	80	Anura	No
Rana septentrionalis	Lithobates septentrionalis	540	1.5	1107	1	76	45	Anura	No
Rana grylio	Lithobates grylio	270	1.6	9149	1	165	70	Anura	No
Rana clamitans	Lithobates clamitans	540	1.5	4000	1	105	40	Anura	No
Rana catesbeiana	Lithobates catesbeianus	540	1.45	12000	1	204	95	Anura	No
Rana sylvatica	Lithobates sylvaticus	92	1.9	900	1	88	53.711	Anura	No
Rana chiricahuensis	Lithobates chiricahuensis	180	1.5	893	6	95	53.5	Anura	Yes
Rana pipiens	Lithobates pipiens	70	1.5	4150	1	111	55	Anura	No
Rana palustris	Lithobates palustris	120	1.78	3500	3	79	43	Anura	No
Rana sphenocephala	Lithobates sphenocephalus	175	1.6	2671	2.183	127	51	Anura	No
Rana muscosa		540	3.235	233	3	80	45	Anura	Yes
Rana cascadae		60	2.3	412	2	75	35	Anura	Yes
Rana aurora		110	2.95	2650	1	93	45	Anura	No
Rana luteiventris		140	2.4	575	4	100	35	Anura	No
Rana pretiosa		100	2.3	620	2	107.5	45	Anura	Yes
Gastrophryne carolinensis		45	1	1225	2	39	18.5	Anura	No
Gastrophryne olivacea		35	1.075	1375	1	42	19	Anura	No
Spea hammondii		30	1.3	400	1.911	75	37	Anura	Yes
Spea multiplicata		12	1.34	1070	2	64	37	Anura	No
Scaphiopus couchii		8	1.5	3310	2	90	48	Anura	No
Desmognathus imitator		180.518	3.276	19	2.928	57	50	Caudata	No
Desmognathus fuscus		240	3	23.5	2	75.48	35	Caudata	No
Desmognathus wrighti		259.59	3.5	6	4	51.743	24	Caudata	No
Aneides lugubris		NA	7	16	3	100	65	Caudata	No
Ensatina eschscholtzii		558.237	6	14	3	107.413	48	Caudata	No
Plethodon shenandoah		NA	3.663	13	3	98.062	54.074	Caudata	Yes
Plethodon cinereus		NA	3.5	6	2	70.257	32	Caudata	No
Plethodon serratus		NA	4.5	5.5	3.698	46	33	Caudata	No
Plethodon jordani		NA	2.762	385.969	3	108.668	50	Caudata	Yes
Plethodon glutinosus		NA	4.5	25	3	105.502	47	Caudata	No
Eurycea bislineata		730	2.75	29	2	64.994	30	Caudata	No
Eurycea wilderae		365	3.659	32	4	90	25	Caudata	No
Eurycea cirrigera		730	3.669	34	2	101.217	55.594	Caudata	No
Gyrinophilus porphyriticus		1095	3.75	51	5	81	55	Caudata	No
Pseudotriton ruber		730	4	79.5	4	118.486	53	Caudata	No
Batrachoseps major		256.546	3.954	17.5	3	155.178	69	Caudata	No
Hemidactylium scutatum		20	2.75	38	2	90.711	42	Caudata	No
Ambystoma macrodactylum		550	2.4	251	1	55	50	Caudata	No
Ambystoma talpoideum		90	1.19	331	2	59	30	Caudata	No
Ambystoma maculatum		90	2.3	501	2	96	56.5	Caudata	No
Ambystoma californiense		120	2	814	2	127	75	Caudata	Yes
Ambystoma opacum		150	2.25	115	1	64	42	Caudata	No
Ambystoma gracile		365	2	150	1	130	70	Caudata	No
Taricha torosa		100	2.35	145	2.659	89.993	50.225	Caudata	No
Taricha granulosa		120	1.925	735.141	4	89	56	Caudata	No
Notophthalmus viridescens		100	1.5	287.5	2.114	54	38.789	Caudata	No
Ambystoma bishopi		102	unk	5.5	unk	76	44.965	Caudata	Yes
Ambystoma mavortium		150	unk	414	unk	165	unk	Caudata	No
Eurycea guttolineata		120	2.75	11	2	59.5	52.15	Caudata	No
Pseudacris hypochondriaca		68	unk	575	unk	51	unk	Anura	No
Rana draytonii		120	2.4	3400	2	138	unk	Anura	Yes
Rana sierrae		240	2.05	800	6	91	45	Anura	Yes
