# Supplementary material for: Quantifying climate sensitivity and climate-driven change in North American amphibian communities
Source: Nat Commun. 2018 Sep 25;9:3926. doi: 10.1038/s41467-018-06157-6 (PMC6156563; doi:10.1038/s41467-018-06157-6)
Supplement: Supplementary file 5 — Supplementary Dataset 3 [file 41467_2018_6157_MOESM5_ESM.csv]

StudyArea	study area code
HUC	watershed ID - study areas occuriing in multiple watersheds are treated as separate areas for the purposes of analyses
Species	taxonomic ID
Latitude
Longitude
devtime	days until metamorphosis
clutchsize	number of eggs per clutch
bodysize	snout-vent-length in mm
Taxonomy	anura versus caudata
Habitat.type	wetland, stream, or terrestrial site
Ecoregion	see text for definition of regions used in our analysis
EquilibriumOccupancy	mean proportion of sites occupied
MeanColonization	mean probability an unoccupied site becomes occupied in a year
MeanPersistence	mean probability an occupied site remains occupied in a year
dPsi/dAFI	sensitivity of mean occupancy to changes in winter severity
dPsi/dMaxT	sensitivity of mean occupancy to changes in maximum summer temperature
dPsi/dSoilM	sensitivity of mean occupancy to changes in soil moisture
dPsi/dSWE	sensitivity of mean occupancy to changes in snow water equivalent
dPsi/dWaterAvail	sensitivity of mean occupancy to changes in water availability during breeding
expectedTrend_overall		expected trend in occupancy based on changes in mean climate between 1983 and 2012
expectedTrend_AFI		expected trend in occupancy based on changes in winter severity between 1983 and 2012
expectedTrend_MaxT		expected trend in occupancy based on changes in maximum summer temperature between 1983 and 2012
expectedTrend_SoilM		expected trend in occupancy based on changes in soil moisture between 1983 and 2012
expectedTrend_SWE		expected trend in occupancy based on changes in snow water equivalent between 1983 and 2012
expectedTrend_WaterAvail		expected trend in occupancy based on changes in water availability during breeding between 1983 and 2012
StudyArea	HUC	Species	Latitude	Longitude	devtime	clutchsize	bodysize	Taxonomy	Habitat.type	Ecoregion	EquilibriumOccupancy	MeanColonization	MeanPersistence	dPsi/dAFI	dPsi/dMaxT	dPsi/dSoilM	dPsi/dSWE	dPsi/dWaterAvail	expectedTrend_overall	expectedTrend_AFI	expectedTrend_MaxT	expectedTrend_SoilM	expectedTrend_SWE	expectedTrend_WaterAvail
1000	1019	Pseudacris maculata	40.002	-105.183	50	1459	38	Anura	wetland	Western Montane	0.115608222	0.039184409	0.40213857	0.125787548	-2.54E-03	5.97E-03	-7.09E-02	0.063477136	-0.018438409	-0.001149423	-0.010066815	-0.004403719	0.000555223	-0.003373676
1000	1019	Bufo woodhousii	40.002	-105.183	52	10469	127	Anura	wetland	Western Montane	0.262545651	0.073507352	0.59994079	0.114847377	-4.22E-03	8.59E-03	-5.99E-02	0.060149701	-5.19E-05	-6.17E-06	9.68E-05	-4.14E-05	-4.40E-06	-9.67E-05
1000	1019	Bufo boreas	40.002	-105.183	40	7500	145	Anura	wetland	Western Montane	0.262604914	0.07136383	0.60428431	0.114803501	-3.83E-03	6.75E-03	-6.26E-02	0.057032335	-0.000877781	-0.000610442	0.002442242	0.000216571	0.000245119	-0.003171272
1000	1019	Rana catesbeiana	40.002	-105.183	540	12000	204	Anura	wetland	Western Montane	0.641924376	0.128451588	0.92746272	0.07101122	6.71E-02	4.22E-02	-5.98E-02	0.071034108	0.000979705	-9.44E-05	5.15E-05	-0.000227229	0.000160921	0.001088912
1000	1019	Ambystoma mavortium	40.002	-105.183	150	414	165	Caudata	wetland	Western Montane	0.229883826	0.061505634	0.57109361	0.124727653	1.13E-01	7.47E-02	-1.08E-01	0.121952778	-0.005576489	4.17E-05	-0.002364627	-0.003088903	-0.000312011	0.000147388
1000	1019	Rana pipiens	40.002	-105.183	70	4150	111	Anura	wetland	Western Montane	0.162065238	0.046493841	0.47938979	0.127505358	1.19E-01	8.00E-02	-1.07E-01	0.127495584	0.001919472	-0.000358356	0.003142829	0.000278852	-0.001810677	0.000666824
1000	1301	Rana pipiens	37.547	-105.929	70	4150	111	Anura	wetland	Western Montane	0.094373799	0.036129333	0.37174175	0.119038679	1.05E-03	-1.52E-02	-7.08E-02	0.062688224	0.002061549	-0.000210393	0.002552734	0.000253657	-0.001127391	0.000592941
1000	1301	Bufo boreas	37.547	-105.929	40	7500	145	Anura	wetland	Western Montane	0.296374363	0.082667108	0.62530886	0.10407757	2.53E-03	-1.43E-02	-6.35E-02	0.058433635	0.0026415	-1.90E-05	0.002984847	0.001409156	0.000236811	-0.001970291
1000	1301	Bufo woodhousii	37.547	-105.929	52	10469	127	Anura	wetland	Western Montane	0.279245431	0.076903694	0.61165071	0.104634076	8.92E-04	-1.19E-02	-6.02E-02	0.056307947	-0.003067402	-0.000104081	-0.002347376	-0.00042463	-3.04E-05	-0.000160887
1000	1301	Pseudacris maculata	37.547	-105.929	50	1459	38	Anura	wetland	Western Montane	0.51889769	0.099309042	0.91069312	0.133676355	-1.01E-01	5.75E-02	-6.56E-02	0.034119976	-0.000649259	-0.000237713	0.0039492	0.000323729	0.000407072	-0.005091548
1000	1301	Rana catesbeiana	37.547	-105.929	540	12000	204	Anura	wetland	Western Montane	0.252341478	0.070667417	0.59332829	0.167677941	-1.28E-01	7.23E-02	-8.74E-02	0.03272435	-0.00840086	0.000349086	0.001040992	-0.008763638	1.49E-05	-0.001042236
1000	1301	Ambystoma mavortium	37.547	-105.929	150	414	165	Caudata	wetland	Western Montane	0.254108644	0.0698465	0.59109714	0.165414466	-1.28E-01	7.21E-02	-8.41E-02	0.039238347	-0.000805138	-2.10E-05	-0.000356971	-0.000412459	-2.65E-05	1.18E-05
1000	1405	Bufo woodhousii	40.141	-107.611	52	10469	127	Anura	wetland	Western Montane	0.273313143	0.101344304	0.71784961	0.099015689	1.26E-02	-3.19E-02	-7.13E-02	0.071760371	-0.002527369	-0.000211781	-0.00067248	-0.000510057	-3.09E-05	-0.001102139
1000	1405	Pseudacris maculata	40.141	-107.611	50	1459	38	Anura	wetland	Western Montane	0.293621706	0.080596617	0.62768308	0.086959443	9.90E-03	-2.45E-02	-5.66E-02	0.065284746	-0.006481438	-0.000934577	0.001576648	-0.002261569	0.000216726	-0.005078665
1000	1405	Ambystoma mavortium	40.141	-107.611	150	414	165	Caudata	wetland	Western Montane	0.477563028	0.114680678	0.85169418	0.074875536	8.43E-03	-2.10E-02	-5.06E-02	0.057084019	-0.000983227	0.000199941	-0.00010415	-0.000884844	-0.000113306	-8.09E-05
1000	1405	Bufo boreas	40.141	-107.611	40	7500	145	Anura	wetland	Western Montane	0.677808735	0.151083333	0.92897257	0.020608349	2.94E-02	-5.36E-02	-3.06E-02	0.046430449	0.005576906	-3.16E-06	0.005577199	0.003417989	0.000560853	-0.003975974
1000	1405	Rana pipiens	40.141	-107.611	70	4150	111	Anura	wetland	Western Montane	0.314119494	0.091237788	0.64184983	0.034769227	5.06E-02	-9.58E-02	-5.34E-02	0.083559142	-0.000598085	-0.002030689	0.003075305	-0.000444853	-0.001604668	0.00040682
1000	1405	Rana catesbeiana	40.141	-107.611	540	12000	204	Anura	wetland	Western Montane	0.259739535	0.076502585	0.57722572	0.036481763	5.28E-02	-9.82E-02	-5.65E-02	0.086824807	0.000655066	0.000116088	0.001960192	-1.70E-05	-0.000260572	-0.001143661
1111	312	Pseudacris ornata	30.028	-84.433	105	55	40	Anura	wetland	Southeastern Forest	0.148917704	0.09884729	0.40804656	-0.009618657	-2.40E-02	-1.60E-02	-6.87E-03	-0.261164223	-0.008313319	-0.013107839	0.007576273	-0.00049778	-0.002491674	0.000207701
1111	312	Pseudacris ocularis	30.028	-84.433	45	150	20	Anura	wetland	Southeastern Forest	0.097902497	0.057890981	0.41608043	-0.008970856	-2.29E-02	-1.74E-02	-6.61E-03	-0.289074923	-0.006741548	-0.011569525	0.00691021	-0.000353587	-0.00216579	0.000437144
1111	312	Pseudacris crucifer	30.028	-84.433	55	847	32	Anura	wetland	Southeastern Forest	0.659200225	0.423072811	0.78469739	-0.014515671	1.19E-05	-9.74E-03	-3.10E-03	-0.101202501	-0.000355464	-0.00138761	0.000332061	-0.000542493	-0.001102461	0.00234504
1111	312	Pseudacris nigrita	30.028	-84.433	28	1000	33	Anura	wetland	Southeastern Forest	0.529986714	0.108422222	0.90539627	-0.022161204	-1.03E-02	1.10E-03	-9.90E-03	-0.17812881	-0.009044873	-0.008682299	0.000926935	7.91E-06	-0.001361774	6.43E-05
1200	1200	Rana luteiventris	52.892	-118.047	140	575	100	Anura	wetland	Western Montane	0.135068736	0.052195145	0.65969413	0.15211225	-1.65E-02	-3.97E-03	-1.13E-01	0.017507759	-0.001813125	0	7.42E-05	-0.000212892	-0.00167444	0
1200	1200	Bufo boreas	52.892	-118.047	40	7500	145	Anura	wetland	Western Montane	0.74658096	0.283065066	0.90126054	0.023550484	2.69E-02	-2.02E-02	-5.08E-02	0.032485328	0.000309083	-0.000232601	0.000134568	0.000156412	7.48E-06	0.000243228
1200	1200	Ambystoma macrodactylum	52.892	-118.047	550	251	55	Caudata	wetland	Western Montane	0.540455431	0.177586423	0.85152629	0.048503855	1.20E-02	-4.18E-02	-6.28E-02	0.029988779	-0.00229636	-0.000218774	-0.000223816	0.000218159	7.77E-06	-0.0020797
1200	1200	Rana sylvatica	52.892	-118.047	92	900	88	Anura	wetland	Western Montane	0.20018228	0.036240128	0.8280691	0.09372985	1.01E-02	-5.75E-02	-1.18E-01	0.05824459	0.001250506	-0.000320553	-7.17E-05	0.001720532	-0.000387617	0.000309837
2000	1805	Ambystoma californiense	37.644	-121.956	120	814	127	Caudata	wetland	Western Dry	0.389953791	0.083071466	0.85764105	0.061106898	2.76E-02	4.82E-02	2.88E-02	0.153888555	-0.001762683	-0.000846377	0.00268406	0.000286642	-1.67E-06	-0.003885341
2000	1805	Rana draytonii	37.644	-121.956	120	3400	138	Anura	wetland	Western Dry	0.761247089	0.218699237	0.95892084	0.024460405	1.06E-02	1.96E-02	1.30E-02	0.062213218	0.00453333	-0.000380679	0.002322638	0.002310582	0.00028079	0
2000	1805	Rana catesbeiana	37.644	-121.956	540	12000	204	Anura	wetland	Western Dry	0.135060447	0.020534141	0.78714165	0.065291961	2.22E-01	9.70E-02	-1.01E-02	0.293576884	0.002153431	-0.000398645	0.000499514	-0.001236578	0.001120403	0.002168736
2000	1805	Taricha torosa	37.644	-121.956	100	145	89.99267772	Caudata	wetland	Western Dry	0.11294234	0.03596171	0.41800357	0.052063982	1.76E-01	7.67E-02	-6.18E-03	0.237730449	-0.000886566	0	0.000410489	0.000505612	-0.001802667	0
2000	1805	Pseudacris regilla	37.644	-121.956	60	875	51	Anura	wetland	Western Dry	0.22898445	0.048974683	0.83116212	0.142717418	-1.23E-01	1.44E-01	1.23E-02	0.170485133	0.004286533	-0.000701765	-0.000288506	0.001575805	0.000113841	0.003587159
2000	1805	Bufo boreas	37.644	-121.956	40	7500	145	Anura	wetland	Western Dry	0.682410096	0.150081723	0.95185222	0.059539921	-5.36E-02	6.07E-02	7.34E-03	0.074128789	0.000540989	7.90E-05	0.000203677	0.000139158	6.01E-05	5.91E-05
2000	1806	Rana draytonii	37.089	-121.74	120	3400	138	Anura	wetland	Western Dry	0.935402744	0.263838527	0.98450685	-0.001801963	8.38E-03	-4.56E-03	3.98E-03	0.019306779	-0.002328196	-0.000799869	0.002147586	7.70E-05	9.44E-06	-0.00376233
2000	1806	Ambystoma californiense	37.089	-121.74	120	814	127	Caudata	wetland	Western Dry	0.683775557	0.174765026	0.93645555	-0.006822087	4.28E-02	-2.52E-02	1.70E-02	0.097487316	-0.003170501	-0.00186671	-0.00123113	0.000344061	1.80E-05	-0.000434683
2000	1806	Bufo boreas	37.089	-121.74	40	7500	145	Anura	wetland	Western Dry	0.6796092	0.104668719	0.94655947	0.02799502	1.12E-02	2.45E-02	1.54E-02	0.08749507	-0.000114054	-0.000977706	0.000136162	0.00034422	7.85E-06	0.000375422
2000	1806	Rana catesbeiana	37.089	-121.74	540	12000	204	Anura	wetland	Western Dry	0.099076224	0.031679008	0.40282946	0.058031593	2.86E-02	4.83E-02	3.42E-02	0.192250834	0.002693501	1.04E-05	0.001261276	-0.000453375	0.000293362	0.00158186
2000	1806	Taricha torosa	37.089	-121.74	100	145	89.99267772	Caudata	wetland	Western Dry	0.970548645	0.242405798	0.99398848	0.000334364	8.87E-03	1.88E-03	1.27E-05	0.011042156	-0.001408732	0	0.000623926	-0.000859517	-0.001173141	0
2000	1806	Pseudacris regilla	37.089	-121.74	60	875	51	Anura	wetland	Western Dry	0.763038346	0.212775526	0.95725699	0.003920268	7.79E-02	1.41E-02	-1.30E-03	0.095221081	-0.00520154	-0.005980559	0.002614579	0.00030503	-0.002262653	0.000122063
2222	312	Ambystoma talpoideum	30.029	-84.426	90	331	59	Caudata	wetland	Southeastern Forest	0.132895645	0.046680894	0.68395394	0.017811222	1.12E-01	6.73E-02	-5.77E-02	-0.282526554	-0.002542976	-0.000395767	-0.000398712	-0.000638816	-1.87E-05	-0.001090976
3000	1030	Rana sylvatica	38.776	-91.393	92	900	88	Anura	wetland	Northeastern Forest	0.477946265	0.120205977	0.86726087	0.039742354	-1.93E-02	8.47E-02	3.17E-02	0.065635299	0.002517713	-0.000540851	0.000834754	0.001951952	-0.000608561	0.00088042
3333	1807	Bufo boreas	34.104	-118.755	40	7500	145	Anura	stream	Western Dry	0.172893909	0.019115516	0.90125727	0.119786455	8.89E-02	-4.72E-02	4.38E-02	0.296333455	0.004677244	6.46E-05	0.002761895	0.001585598	0.000221109	4.40E-05
3333	1807	Pseudacris cadaverina	34.104	-118.755	65	613.6420552	57	Anura	stream	Western Dry	0.394024023	0.060201785	0.90646937	0.009244592	1.19E-01	-1.25E-01	3.49E-02	0.250375059	0.00073748	3.32E-05	0.000209019	9.69E-06	6.07E-05	0.00042484
3333	1807	Pseudacris regilla	34.104	-118.755	60	875	51	Anura	stream	Western Dry	0.937552345	0.25509576	0.98386582	0.001039798	1.19E-02	-1.26E-02	3.68E-03	0.023884288	-0.008082997	-0.012211427	0.006680043	-0.000505145	-0.002334132	0.000287664
3333	1807	Taricha torosa	34.104	-118.755	100	145	89.99267772	Caudata	stream	Western Dry	0.587774424	0.017414301	0.98734968	0.023495082	1.68E-01	-3.37E-02	-3.04E-03	0.211374245	-0.001406772	0	0.000454118	0.000243997	-0.002104887	0
4000	601	Plethodon glutinosus	35.679	-83.48	366.9231807	25	105.5016102	Caudata	terrestrial	Northeastern Forest	0.266811954	0.035110154	0.89425199	0.043371979	1.24E-01	3.42E-02	8.65E-02	0.171599307	-0.002259169	0.000798376	-0.001192084	-0.001514079	-0.000555523	0.00020414
4000	601	Desmognathus wrighti	35.679	-83.48	259.5896117	6	51.74319806	Caudata	terrestrial	Northeastern Forest	0.217049741	0.056954766	0.79483244	0.026140981	1.50E-01	8.51E-03	8.92E-02	0.177900089	-0.000761491	-8.27E-05	-0.000259058	-0.000432399	-9.78E-05	0.000110516
4000	601	Eurycea wilderae	35.679	-83.48	365	32	90	Caudata	terrestrial	Northeastern Forest	0.290638364	0.022360483	0.93279032	0.01212431	1.44E-01	5.47E-03	8.56E-02	0.190597658	-0.001107015	0.000157535	-0.000679928	-0.000783128	-0.000243583	0.00044209
4000	601	Plethodon serratus	35.679	-83.48	380.1952027	5.5	46	Caudata	terrestrial	Northeastern Forest	0.387227643	0.153417541	0.7639277	0.045054934	5.92E-02	3.84E-02	5.81E-02	0.117759828	-0.003437764	-0.008325349	0.006413669	-0.002954627	0.003624082	-0.002195539
4000	601	Desmognathus fuscus	35.679	-83.48	240	23.5	75.48029234	Caudata	terrestrial	Northeastern Forest	0.555539629	0.168293057	0.86656909	0.039707146	4.16E-02	4.12E-02	4.56E-02	0.091266598	-0.000262521	0.000201657	-0.000166925	-0.000342395	-0.000119362	0.000164505
4000	601	Plethodon jordani	35.679	-83.48	136.5584928	385.9690983	108.668245	Caudata	terrestrial	Northeastern Forest	0.482686687	0.057477494	0.93693625	0.067752956	7.33E-02	4.83E-02	6.54E-02	0.093945037	-0.011132856	-0.001039688	-0.006148109	-0.000214056	-0.000329826	-0.003401179
4000	601	Desmognathus imitator	35.679	-83.48	180.5182429	19	57	Caudata	terrestrial	Northeastern Forest	0.844257577	0.229292135	0.95918192	0.001554994	2.37E-02	-5.61E-04	1.74E-02	0.038237893	-0.001758141	0.001258091	-0.001106891	-0.002223941	-0.000637623	0.000952224
4444	314	Ambystoma bishopi	30.498	-86.686	102	5.5	76	Caudata	wetland	Southeastern Forest	0.079549543	0.034585183	0.59619135	-0.014237184	1.36E-01	1.09E-01	-6.43E-02	-0.260027187	-0.002269269	-0.001130859	0.00206738	-0.000171353	0.000253584	-0.003288021
5000		Rana clamitans	42.58	-80.416	540	4000	105	Anura	wetland	Northeastern Forest	0.93650218	0.271979917	0.98352252	0.01132066	-4.67E-03	1.45E-02	4.50E-04	0.007940403	-0.003208193	-0.001534347	0.004518645	-0.004558944	-0.000276094	-0.001357454
5000		Rana pipiens	42.58	-80.416	70	4150	111	Anura	wetland	Northeastern Forest	0.727482635	0.184977334	0.93087135	0.030037181	-6.09E-03	3.32E-02	3.84E-03	0.039907628	-2.58E-05	-0.001531498	0.002933419	-0.000229631	-0.002403496	0.001205423
5000		Rana catesbeiana	42.58	-80.416	540	12000	204	Anura	wetland	Northeastern Forest	0.102872967	0.051167055	0.52356075	0.050105319	5.89E-03	5.32E-02	9.87E-03	0.122370069	-0.001158227	1.22E-05	-0.000754841	-7.11E-06	-0.00016072	-0.000247781
5000		Bufo fowleri	42.58	-80.416	41	3700	92	Anura	wetland	Northeastern Forest	0.871597658	0.110711576	0.98523288	0.034029383	-3.73E-02	4.29E-02	-2.82E-03	0.011851023	-0.002506851	-0.000556586	-0.000378895	-0.001463429	-7.40E-05	-3.40E-05
5000		Pseudacris triseriata	42.58	-80.416	60	1000	39	Anura	wetland	Northeastern Forest	0.917791535	0.131545574	0.9896932	0.012313152	-1.71E-02	1.32E-02	-1.44E-03	0.011026936	-0.002012995	-0.001854253	0.002536852	0.000962449	-0.00233599	-0.001322052
5000		Bufo americanus	42.58	-80.416	45	5300	155	Anura	wetland	Northeastern Forest	0.901302329	0.108617976	0.99006874	0.014044294	-5.06E-03	1.63E-02	1.06E-03	0.014621717	-0.002890183	-0.001211602	0.002469829	-0.000213641	0.000451516	-0.004386285
5000		Hyla versicolor	42.58	-80.416	50	1600	60	Anura	wetland	Northeastern Forest	0.866152687	0.142011402	0.97906938	0.004352622	4.60E-03	3.33E-03	2.14E-03	0.02541405	0.003407766	-0.000429688	3.01E-06	0.001882639	5.45E-06	0.001946359
5000		Pseudacris crucifer	42.58	-80.416	55	847	32	Anura	wetland	Northeastern Forest	0.592616511	0.071710983	0.94088096	0.017396007	1.04E-02	1.59E-02	7.03E-03	0.074498841	-0.008028749	-0.007724801	-3.64E-05	-3.09E-05	-0.001217192	0.00098058
6000	1202	Hyla chrysoscelis	31.369	-95.079	45	3401	62	Anura	wetland	Southeastern Forest	0.646839145	0.324496672	0.82975841	-0.008732322	1.94E-03	-1.52E-02	-7.79E-03	-0.100806479	-0.001233497	0.000927389	-0.000977344	-0.001620162	-0.000327227	0.000763846
6000	1202	Acris crepitans	31.369	-95.079	45	248	26.5	Anura	wetland	Southeastern Forest	0.894317789	0.336435822	0.97034931	0.012187573	-1.18E-02	1.10E-02	-3.34E-03	-0.042126738	0.000269396	-7.18E-06	0.00024792	3.22E-05	-3.59E-06	0
6000	1202	Pseudacris triseriata	31.369	-95.079	60	1000	39	Anura	wetland	Southeastern Forest	0.912276181	0.516433759	0.95697894	0.00027068	-1.52E-03	-2.58E-03	-2.24E-03	-0.026040917	0.010671615	-0.002132832	0.004415204	0.006203393	0.003524648	-0.001338797
6000	1202	Hyla versicolor	31.369	-95.079	50	1600	60	Anura	wetland	Southeastern Forest	0.660021586	0.391667372	0.79717307	0.01061047	-1.33E-02	8.44E-04	-8.44E-03	-0.103520985	0.002280253	-0.000339045	4.58E-08	0.00133073	1.77E-06	0.00128675
6000	1202	Rana catesbeiana	31.369	-95.079	540	12000	204	Anura	wetland	Southeastern Forest	0.892862204	0.440498049	0.96158641	0.002785065	-3.26E-03	5.16E-04	-3.27E-03	-0.036647717	-0.004044139	0.000768162	-0.003585296	-1.61E-05	-0.000681665	-0.000529205
6000	1202	Rana clamitans	31.369	-95.079	540	4000	105	Anura	wetland	Southeastern Forest	0.754508995	0.32267274	0.90039177	0.025326062	-2.21E-02	2.72E-02	-7.58E-03	-0.088468992	-0.004377062	-0.001133695	0.003147634	-0.005262445	1.15E-05	-0.001140058
6000	1202	Pseudacris crucifer	31.369	-95.079	55	847	32	Anura	wetland	Southeastern Forest	0.516854169	0.148976869	0.86761681	0.103398191	-1.51E-01	1.17E-01	-3.29E-02	-0.209820494	0.002972878	-0.000953265	-0.00028024	-0.000384315	-0.000196743	0.004787441
6000	1202	Rana palustris	31.369	-95.079	120	3500	79	Anura	wetland	Southeastern Forest	0.961865623	0.482021463	0.98956457	0.003711028	-8.66E-03	3.13E-03	-2.00E-03	-0.014397846	0.00100377	-0.001558744	0.003283225	-0.000373633	-0.001200971	0.000853893
6000	1202	Rana sphenocephala	31.369	-95.079	175	2671	127	Anura	wetland	Southeastern Forest	0.644046141	0.169113305	0.90790818	0.022967969	-2.95E-02	1.17E-02	-1.25E-02	-0.136249908	-0.000318834	-0.000126448	-6.88E-05	-0.000118058	-5.05E-06	-4.66E-07
6000	1202	Bufo woodhousii	31.369	-95.079	52	10469	127	Anura	wetland	Southeastern Forest	0.951271888	0.424609427	0.98842813	0.005298557	-6.35E-03	5.80E-03	-1.93E-03	-0.019178292	0.000644816	-1.02E-05	0.00044803	-0.000219369	-1.68E-05	0.000443222
6000	1202	Gastrophryne carolinensis	31.369	-95.079	45	1225	39	Anura	wetland	Southeastern Forest	0.680599242	0.442728506	0.8000516	-0.002183379	-3.69E-03	-1.12E-02	-6.70E-03	-0.088003535	-0.000797341	0.000107822	-0.000386829	-0.000616636	-9.11E-05	0.000189418
6000	1202	Bufo nebulifer	31.369	-95.079	42	3752	132	Anura	wetland	Southeastern Forest	0.294623257	0.193223972	0.52649358	0.00049717	-1.28E-02	-1.80E-02	-1.48E-02	-0.189954488	-0.000863992	-0.001097449	5.14E-05	-0.000661466	-2.21E-05	0.000865693
6100	1202	Rana clamitans	31.499	-94.776	540	4000	105	Anura	wetland	Southeastern Forest	0.464528057	0.077417003	0.8457994	-0.01583833	3.16E-03	-2.39E-02	-1.44E-02	-0.175684585	-0.008835705	-0.000713142	0.001040706	-0.007789464	-0.000159435	-0.00121437
6100	1202	Gastrophryne carolinensis	31.499	-94.776	45	1225	39	Anura	wetland	Southeastern Forest	0.402621563	0.309890893	0.53769035	0.050020926	-4.82E-02	4.49E-02	-1.39E-02	-0.174584967	-0.003081518	0.001388889	-0.001827269	-0.003348984	-0.000420054	0.0011259
6100	1202	Hyla versicolor	31.499	-94.776	50	1600	60	Anura	wetland	Southeastern Forest	0.326455324	0.173713551	0.62351608	0.002013318	-1.31E-02	-1.85E-02	-1.48E-02	-0.20271652	0.002096569	-0.000278118	3.95E-06	0.001159453	4.49E-08	0.001211237
6100	1202	Pseudacris triseriata	31.499	-94.776	60	1000	39	Anura	wetland	Southeastern Forest	0.633842037	0.46896771	0.73155007	0.010771609	-1.38E-02	6.28E-04	-7.97E-03	-0.102460073	0.010865744	-0.002199636	0.004462536	0.006347077	0.003652977	-0.001397209
6100	1202	Rana catesbeiana	31.499	-94.776	540	12000	204	Anura	wetland	Southeastern Forest	0.909726572	0.385249822	0.97674412	0.002530632	-3.36E-03	1.68E-05	-2.48E-03	-0.033599133	0.001039633	-0.000609495	0.001557048	0.000701794	-0.000708572	9.89E-05
6100	1202	Bufo nebulifer	31.499	-94.776	42	3752	132	Anura	wetland	Southeastern Forest	0.542526233	0.359242396	0.69362993	0.038562026	-3.59E-02	4.25E-02	-1.16E-02	-0.139184761	0.002619128	-0.000423911	0.001150759	-0.000633348	0.000232808	0.00229282
6100	1202	Acris crepitans	31.499	-94.776	45	248	26.5	Anura	wetland	Southeastern Forest	0.256201304	0.122038431	0.6215747	0.136136665	-2.04E-01	1.57E-01	-4.28E-02	-0.28451965	0.000938956	4.00E-05	0.000648092	0.000327282	-7.64E-05	0
6100	1202	Rana palustris	31.499	-94.776	120	3500	79	Anura	wetland	Southeastern Forest	0.743334402	0.313744884	0.89436532	0.0236418	-5.55E-02	1.88E-02	-1.40E-02	-0.095126379	-0.004090317	-0.003258383	-0.000208461	-0.000105083	-0.00101334	0.00049495
6100	1202	Bufo woodhousii	31.499	-94.776	52	10469	127	Anura	wetland	Southeastern Forest	0.15670189	0.148546276	0.18966156	0.030030645	-4.46E-02	1.60E-02	-1.69E-02	-0.196275241	-0.006904487	-0.000762727	-0.004765143	-0.001225953	-2.76E-05	-0.000123089
6100	1202	Rana sphenocephala	31.499	-94.776	175	2671	127	Anura	wetland	Southeastern Forest	0.964296618	0.444837107	0.99136403	0.003733529	-4.95E-03	4.08E-03	-1.68E-03	-0.014283527	-0.002166801	-0.001452641	0.00031207	0.000320515	-0.001506062	0.000159316
6100	1202	Pseudacris crucifer	31.499	-94.776	55	847	32	Anura	wetland	Southeastern Forest	0.748108729	0.291075086	0.91181575	-0.002291714	-3.61E-03	-1.02E-02	-7.43E-03	-0.085970537	-0.002833902	-0.002976939	9.47E-05	-0.0005652	-0.001113876	0.00172739
6100	1202	Hyla chrysoscelis	31.499	-94.776	45	3401	62	Anura	wetland	Southeastern Forest	0.425147195	0.284156671	0.61007015	0.000237479	-1.18E-02	-1.40E-02	-1.24E-02	-0.156809262	-0.009403941	-0.000507856	-0.0047133	-0.005109584	-0.00051773	0.00144453
6300	1709	Pseudacris regilla	44.595	-123.208	60	875	51	Anura	wetland	Other	0.762943762	0.220884816	0.92574812	0.00307687	5.87E-02	1.06E-01	-4.44E-02	0.006557755	0.001099068	-0.00202304	0.004253781	0.000574061	-0.001844579	0.000138845
6300	1709	Taricha granulosa	44.595	-123.208	120	735.1411141	89	Caudata	wetland	Other	0.792618717	0.104168627	0.9724191	-0.009246991	5.85E-02	7.16E-02	-4.02E-02	0.013347195	-0.001391643	0	0.000301272	-0.000724193	-0.000968722	0
6300	1709	Ambystoma gracile	44.595	-123.208	365	150	130	Caudata	wetland	Other	0.834660582	0.321516904	0.93840837	-0.011243742	2.97E-02	3.76E-02	-1.72E-02	-0.001934478	-0.000380387	0.000367195	0.000309112	-0.001071802	8.60E-05	-7.09E-05
6300	1709	Ambystoma macrodactylum	44.595	-123.208	550	251	55	Caudata	wetland	Other	0.582572585	0.150674492	0.89126201	-0.012056842	5.48E-02	1.32E-01	-5.13E-02	-0.011637573	-0.002613666	0.000250958	0.000873732	0.000259611	8.66E-06	-0.004006625
6300	1709	Rana aurora	44.595	-123.208	110	2650	93	Anura	wetland	Other	0.829670021	0.213880162	0.9575946	-0.001947774	6.01E-02	6.29E-02	-2.88E-02	0.004997418	-0.001493704	-0.001849863	0.000416932	0.000432633	-0.000773571	0.000280166
6870	207	Rana sphenocephala	38.982	-77.216	175	2671	127	Anura	wetland	Northeastern Forest	0.39459548	0.072662835	0.88561757	0.059901884	9.99E-02	1.49E-01	6.35E-03	0.117343158	0.003284461	-0.001538243	0.005445086	0.000357563	-0.001200364	0.00022042
6870	207	Pseudacris crucifer	38.982	-77.216	55	847	32	Anura	wetland	Northeastern Forest	0.235664372	0.110564516	0.63910809	0.10894293	-6.17E-02	1.81E-01	4.25E-02	0.058743945	-0.000741637	0.000402503	-0.000242685	-0.000740218	-0.000218646	5.74E-05
6870	207	Rana clamitans	38.982	-77.216	540	4000	105	Anura	wetland	Northeastern Forest	0.077402214	0.018567531	0.75336427	4.28E-02	1.65E-01	1.74E-01	7.22E-03	0.200332345	-0.023080566	0.001585855	-0.008201697	-0.015726944	9.37E-06	-0.000747145
6870	207	Ambystoma maculatum	38.982	-77.216	90	501	96	Caudata	wetland	Northeastern Forest	0.015037455	0.011302403	0.24684223	0.021910475	1.50E-02	1.27E-01	4.76E-02	0.129174316	-0.006758803	-0.000291166	-0.002646146	-0.003519994	-0.000366102	6.46E-05
6870	207	Ambystoma opacum	38.982	-77.216	150	115	64	Caudata	wetland	Northeastern Forest	0.278014526	0.065309442	0.80416844	0.038601255	-8.77E-03	8.02E-02	5.02E-02	0.091162689	0.00098945	0.00026783	0.0013059	-1.44E-05	-2.33E-05	-0.000546555
6870	207	Rana catesbeiana	38.982	-77.216	540	12000	204	Anura	wetland	Northeastern Forest	0.224577183	0.07612018	0.73337221	0.175771001	-2.13E-01	2.63E-01	2.40E-02	0.037677618	-5.17E-05	4.92E-06	0.000616018	-1.87E-05	-0.000164208	-0.00048973
6870	207	Hyla versicolor	38.982	-77.216	50	1600	60	Anura	wetland	Northeastern Forest	0.305326161	0.103631184	0.76416147	0.083050109	-1.36E-01	1.26E-01	2.61E-02	0.058007882	0.005130944	0.00010743	0.000220691	0.001489256	-3.89E-05	0.003352488
6870	207	Rana sylvatica	38.982	-77.216	92	900	88	Anura	wetland	Northeastern Forest	0.209761204	0.045058307	0.81741988	0.067854389	-4.61E-02	1.14E-01	5.23E-02	0.086105483	-0.000240505	-0.000545228	0.000571633	-0.000859742	-0.000100405	0.000693237
6870	207	Hemidactylium scutatum	38.982	-77.216	20	38	90.71143508	Anura	wetland	Northeastern Forest	0.153159022	0.079567383	0.55506624	0.09355917	-7.50E-02	1.63E-01	4.16E-02	0.073001534	0.001297499	-0.000516826	-0.000299494	0.001562969	7.94E-06	0.000542909
6870	207	Bufo americanus	38.982	-77.216	45	5300	155	Anura	wetland	Northeastern Forest	0.342249491	0.109166307	0.78762965	0.046194176	-2.39E-02	1.04E-01	4.17E-02	0.080738497	-0.000412791	-8.71E-05	-0.000122229	-0.000111678	-9.17E-07	-9.08E-05
6870	207	Notophthalmus viridescens	38.982	-77.216	100	287.5	54	Caudata	wetland	Northeastern Forest	0.134235244	0.02073664	0.84634346	0.042990545	1.73E-01	1.52E-01	1.09E-02	0.18698923	0.000528399	1.34E-05	9.34E-05	3.30E-06	2.31E-05	0.000395211
6870	207	Rana palustris	38.982	-77.216	120	3500	79	Anura	wetland	Northeastern Forest	0.200059203	0.073833738	0.69828133	0.012146992	1.01E-02	4.99E-02	5.37E-02	0.105141269	-0.004416153	-0.003098439	-0.000561518	-5.52E-05	-0.000920102	0.000219145
7000	305	Rana catesbeiana	34.718	-81.51	540	12000	204	Anura	stream	Southeastern Forest	0.915677647	0.460939223	0.95375918	0.012131898	-2.85E-03	-1.64E-03	-6.97E-03	-0.024722666	0.001252739	-0.000263397	5.72E-05	-0.000465147	0.000205312	0.001718819
7000	305	Bufo fowleri	34.718	-81.51	41	3700	92	Anura	stream	Southeastern Forest	0.610326251	0.18719937	0.88001743	0.002619192	3.19E-02	-8.15E-02	-3.67E-02	-0.096733822	-0.001761717	-0.00038785	8.79E-05	-0.001356633	4.62E-05	-0.000151269
7000	305	Gastrophryne carolinensis	34.718	-81.51	45	1225	39	Anura	stream	Southeastern Forest	0.770072846	0.229266356	0.94208074	0.025051599	7.59E-04	-2.77E-02	-2.37E-02	-0.073993225	-0.003147454	0.001509427	-0.002120218	-0.003271401	-0.00061139	0.001346128
7000	305	Acris crepitans	34.718	-81.51	45	248	26.5	Anura	stream	Southeastern Forest	0.053343152	0.033778496	0.13303907	0.011675199	3.48E-02	-1.22E-01	-5.51E-02	-0.147549175	0.002845638	0.000721838	0.00361561	-0.001437015	0.000170666	-0.000225461
7000	305	Bufo americanus	34.718	-81.51	45	5300	155	Anura	stream	Southeastern Forest	0.113305335	0.083030559	0.31348689	0.078830485	-1.12E-02	-6.48E-02	-6.00E-02	-0.194654781	-0.000321956	-0.001038797	0.005259474	-0.00191129	0.00032171	-0.002953052
7000	305	Bufo terrestris	34.718	-81.51	47	3250	100	Anura	stream	Southeastern Forest	0.701237686	0.249290842	0.881372	0.012800216	1.38E-02	-5.55E-02	-2.70E-02	-0.077962254	0.001217187	0.000126558	0.000707096	-5.37E-05	-1.99E-05	0.000457173
7000	305	Rana clamitans	34.718	-81.51	540	4000	105	Anura	stream	Southeastern Forest	0.864728552	0.606801441	0.90650329	0.00814072	2.91E-03	-1.73E-02	-1.02E-02	-0.031020639	-0.008308197	0.001127072	-0.00057966	-0.008301349	9.49E-06	-0.000563752
7000	305	Pseudacris feriarum	34.718	-81.51	50	441	39	Anura	stream	Southeastern Forest	0.601957309	0.25571004	0.83240467	0.025580767	1.01E-02	-5.62E-02	-3.54E-02	-0.103459246	-0.011903692	-0.000718541	-0.005184557	-0.005271603	-0.001398301	0.000669311
7000	305	Rana sphenocephala	34.718	-81.51	175	2671	127	Anura	stream	Southeastern Forest	0.477216949	0.246050163	0.72574397	0.112179542	-1.06E-01	3.47E-02	-5.85E-02	-0.162330723	0.005704503	-0.002143101	0.008074058	0.000148085	-0.001599568	0.00122503
7000	305	Acris gryllus	34.718	-81.51	67	170	33	Anura	stream	Southeastern Forest	0.5653969	0.413307741	0.68251635	0.045145317	-5.16E-02	-2.80E-02	-4.03E-02	-0.103873752	-0.001660654	-0.000100971	-0.000689623	-0.000942122	5.68E-05	1.53E-05
7000	305	Hyla chrysoscelis	34.718	-81.51	45	3401	62	Anura	stream	Southeastern Forest	0.121873822	0.071101592	0.47544015	0.076171123	-1.81E-02	-9.89E-02	-7.02E-02	-0.220280977	0.006841595	-0.001465603	-0.000109736	0.004959929	5.15E-05	0.003405459
7000	305	Pseudacris crucifer	34.718	-81.51	55	847	32	Anura	stream	Southeastern Forest	0.609660557	0.271621163	0.80936028	0.049977002	-1.98E-02	-1.92E-02	-3.57E-02	-0.110428819	-0.011677026	8.72E-05	-0.008191426	-0.003957125	-0.00013857	0.000522907
7000	305	Hyla cinerea	34.718	-81.51	50	1340	67	Anura	stream	Southeastern Forest	0.955827516	0.541174326	0.97544588	0.000953672	2.78E-03	-8.08E-03	-3.32E-03	-0.010900196	0.00504445	-9.95E-05	0.000157725	0.001745023	-3.07E-06	0.003244317
7000	305	Rana palustris	34.718	-81.51	120	3500	79	Anura	stream	Southeastern Forest	0.96060042	0.673719205	0.97075024	0.000590473	1.92E-03	-5.53E-03	-2.36E-03	-0.007710353	-0.00444303	-0.0027339	-0.0005796	-7.84E-06	-0.001167042	4.53E-05
7020	207	Pseudotriton ruber	38.988	-77.229	730	79.5	118.4863103	Anura	stream	Northeastern Forest	0.791765672	0.214043766	0.96635981	0.016784127	4.77E-02	1.63E-02	-6.09E-03	0.066168163	0.000198271	0.000164344	0.000283776	2.59E-05	-5.19E-05	-0.000223816
7020	207	Eurycea bislineata	38.988	-77.229	730	29	64.99438511	Caudata	stream	Northeastern Forest	0.55080444	0.111580993	0.91601171	0.034839685	1.02E-01	3.47E-02	-1.44E-02	0.137794716	-0.001312773	-8.23E-05	-0.000635224	-0.000673811	-0.000105416	0.000183954
7020	207	Desmognathus fuscus	38.988	-77.229	240	23.5	75.48029234	Caudata	stream	Northeastern Forest	0.889038838	0.361564642	0.97316079	0.010110665	7.63E-03	7.06E-03	-5.31E-03	0.031808594	-0.0050721	-9.91E-05	-0.002174443	-0.003041082	-0.000707883	0.000950434
7020		Desmognathus fuscus	38.996	-77.237	240	23.5	75.48029234	Caudata	stream	Northeastern Forest	0.366504927	0.056146242	0.88901204	0.058001831	4.79E-02	3.79E-02	-3.74E-02	0.188754172	-0.000109771	1.43E-05	-5.72E-05	-7.59E-05	-2.38E-05	3.28E-05
7020		Pseudotriton ruber	38.996	-77.237	730	79.5	118.4863103	Anura	stream	Northeastern Forest	0.646776103	0.222372352	0.89456507	0.043857171	-5.83E-02	2.94E-02	-4.16E-03	0.070731657	0.005624058	0.000195359	0.000599147	0.000347725	-5.88E-05	0.004540648
7020		Eurycea bislineata	38.996	-77.237	730	29	64.99438511	Caudata	stream	Northeastern Forest	0.392358847	0.057406178	0.88999137	0.085427495	-1.09E-01	5.79E-02	-5.34E-03	0.135507079	-0.015168676	-0.00173353	-0.008331396	-0.006539704	-0.000527419	0.001963374
7030	808	Pseudacris fouquettei	30.47	-91.7	65	840	37	Anura	wetland	Southeastern Forest	0.701565748	0.299681309	0.87219925	-0.0089828	-3.71E-03	-5.61E-03	-2.86E-03	-0.106988434	-0.001792476	4.18E-05	-0.001281619	-0.000591578	-3.56E-05	7.45E-05
7030	808	Bufo nebulifer	30.47	-91.7	42	3752	132	Anura	wetland	Southeastern Forest	0.439340986	0.415860203	0.46657274	0.021029097	-3.01E-02	2.29E-02	-5.36E-03	-0.151047729	0.003479982	0.00020264	0.001424818	-0.000401742	0.000268616	0.00198565
7030	808	Hyla chrysoscelis	30.47	-91.7	45	3401	62	Anura	wetland	Southeastern Forest	0.92040188	0.399892734	0.9661302	-0.000675089	-2.41E-03	-1.58E-03	-4.88E-04	-0.031112657	-0.003304033	0.00175174	-0.002372906	-0.00350302	-0.000643856	0.001464009
7030	808	Rana clamitans	30.47	-91.7	540	4000	105	Anura	wetland	Southeastern Forest	0.987646309	0.701513933	0.99171062	0.000313298	-6.61E-04	7.39E-05	-1.23E-04	-0.004136263	-0.004227609	-0.000938929	0.002541317	-0.004574954	-0.000191957	-0.001063087
7030	808	Rana sphenocephala	30.47	-91.7	175	2671	127	Anura	wetland	Southeastern Forest	0.925164366	0.631287325	0.9492512	0.001296664	-3.17E-03	1.59E-03	-7.66E-04	-0.02457676	0.002896323	-0.001374031	0.003015479	0.000217472	-0.000723425	0.001760828
7030	808	Rana catesbeiana	30.47	-91.7	540	12000	204	Anura	wetland	Southeastern Forest	0.582222327	0.11018865	0.91334475	-0.004905355	-1.35E-02	-8.77E-03	-4.67E-03	-0.180237147	-0.000940372	-3.49E-05	0.000143713	9.79E-07	-0.000266551	-0.000783645
7030	808	Hyla cinerea	30.47	-91.7	50	1340	67	Anura	wetland	Southeastern Forest	0.955895924	0.618700954	0.97098657	0.003426878	-3.60E-03	4.78E-03	-3.79E-04	-0.015353342	0.004987032	-0.00104067	-8.92E-05	0.003318982	3.01E-06	0.002794948
7030	808	Pseudacris crucifer	30.47	-91.7	55	847	32	Anura	wetland	Southeastern Forest	0.535223545	0.288198511	0.74590791	0.078489427	-1.27E-01	9.98E-02	-1.86E-02	-0.196791663	-0.000110701	8.93E-06	-4.90E-05	-5.78E-05	-1.81E-05	5.25E-06
7030	808	Bufo fowleri	30.47	-91.7	41	3700	92	Anura	wetland	Southeastern Forest	0.750835122	0.424051051	0.86038857	0.0182604	-5.06E-02	1.89E-02	-9.06E-03	-0.097097721	-0.003189079	-0.000219124	0.000510458	-0.002919001	-9.93E-05	-0.000462113
7030	808	Gastrophryne carolinensis	30.47	-91.7	45	1225	39	Anura	wetland	Southeastern Forest	0.908779854	0.529351457	0.94623348	0.00709233	-1.11E-02	9.87E-03	-2.16E-03	-0.033536402	-0.001047328	0.000138651	-0.000592616	-0.000709305	-0.000193592	0.000309534
7030	808	Hyla squirella	30.47	-91.7	45	984	37	Anura	wetland	Southeastern Forest	0.694246473	0.188348371	0.92724505	-0.006862769	-1.34E-02	-1.01E-02	-3.97E-03	-0.129606755	0.00249237	-0.000267005	-0.000379162	0.002027612	-7.03E-05	0.001181242
7030	808	Acris blanchardi	30.47	-91.7	49	258	35	Anura	wetland	Southeastern Forest	0.871010382	0.476127076	0.94606222	-0.001208914	-4.18E-03	-2.58E-03	-1.84E-03	-0.048399868	-0.001022241	-0.001133033	0.003222891	0.000392107	0.000428292	-0.003932498
7031	807	Rana grylio	30.126	-91.323	270	9149	165	Anura	wetland	Southeastern Forest	0.888358106	0.424889719	0.96340666	-0.002444454	-1.70E-03	-8.81E-04	-1.53E-03	-0.042121434	-0.002946351	-0.000952857	0.003744848	-0.004199054	-0.000299825	-0.001239463
7031	807	Hyla cinerea	30.126	-91.323	50	1340	67	Anura	wetland	Southeastern Forest	0.898623162	0.509148986	0.94349426	-0.002808832	-1.31E-03	-1.23E-03	-5.17E-04	-0.033819203	0.002439981	-4.33E-05	9.71E-05	0.000790601	1.64E-07	0.001595448
7031	807	Gastrophryne carolinensis	30.126	-91.323	45	1225	39	Anura	wetland	Southeastern Forest	0.588968092	0.226227084	0.80036906	0.02249795	-3.31E-02	2.56E-02	-3.91E-03	-0.161812185	-0.003392706	0.000381434	-0.001798063	-0.002471325	-0.000436069	0.000931317
7031	807	Pseudacris fouquettei	30.126	-91.323	65	840	37	Anura	wetland	Southeastern Forest	0.625176824	0.198675296	0.8572702	0.021630279	-3.07E-02	2.45E-02	-3.45E-03	-0.158054458	-0.003934892	-0.000176859	-0.001954231	-0.001628554	-0.000312557	0.000137309
7031	807	Pseudacris crucifer	30.126	-91.323	55	847	32	Anura	wetland	Southeastern Forest	0.502087283	0.209193776	0.72803774	-0.00236801	-1.85E-02	-5.29E-03	-4.15E-03	-0.177541815	-0.000291434	0.000124405	-0.000132678	-0.000232113	-7.00E-05	1.90E-05
7031	807	Bufo fowleri	30.126	-91.323	41	3700	92	Anura	wetland	Southeastern Forest	0.385102423	0.063872446	0.86919557	-0.002169237	-2.61E-02	-8.92E-03	-6.96E-03	-0.267123553	-0.000903915	-8.41E-05	-0.000146943	-0.000545711	-9.88E-05	-2.83E-05
7031	807	Bufo nebulifer	30.126	-91.323	42	3752	132	Anura	wetland	Southeastern Forest	0.856096752	0.433935035	0.93170363	0.004356959	-7.86E-03	2.06E-03	-1.43E-03	-0.055877429	-0.000203171	-9.24E-05	-0.000159212	-9.94E-05	5.70E-05	9.08E-05
7031	807	Rana clamitans	30.126	-91.323	540	4000	105	Anura	wetland	Southeastern Forest	0.642619297	0.09244955	0.93991019	0.012018224	-2.70E-02	5.33E-03	-4.53E-03	-0.168843888	-0.009919455	0.001306096	-0.000625135	-0.009637279	-0.000217563	-0.000745574
7031	807	Rana catesbeiana	30.126	-91.323	540	12000	204	Anura	wetland	Southeastern Forest	0.900488019	0.443879084	0.96804081	0.002091885	-6.61E-03	2.79E-03	-1.42E-03	-0.04132147	-0.000245038	-2.65E-05	3.71E-05	-7.74E-06	-9.11E-05	-0.000156771
7031	807	Hyla chrysoscelis	30.126	-91.323	45	3401	62	Anura	wetland	Southeastern Forest	0.885318013	0.540509359	0.93106525	0.002058367	-5.34E-03	3.03E-03	-1.20E-03	-0.039832677	-0.004282664	0.000938503	-0.002106655	-0.004065423	-2.65E-05	0.00097745
7031	807	Acris blanchardi	30.126	-91.323	49	258	35	Anura	wetland	Southeastern Forest	0.335542666	0.101907126	0.64437788	-0.005110818	-2.12E-02	-1.04E-02	-5.26E-03	-0.23292095	-0.000195437	-0.000771115	0.002672332	0.000235043	0.000315485	-0.002647181
7031	807	Hyla squirella	30.126	-91.323	45	984	37	Anura	wetland	Southeastern Forest	0.045470073	0.035805541	0.16442157	-0.005392857	-2.56E-02	-1.02E-02	-6.52E-03	-0.257276611	0.00067085	-6.09E-05	-7.64E-05	0.000504721	-6.38E-06	0.00030981
7031	807	Rana sphenocephala	30.126	-91.323	175	2671	127	Anura	wetland	Southeastern Forest	0.741873564	0.325037861	0.86620208	0.022179034	-2.59E-02	3.09E-02	-4.44E-03	-0.100648651	1.71E-05	-0.000245296	0.000421239	-0.000153638	-7.57E-06	2.38E-06
7031	808	Pseudacris crucifer	30.016	-91.46	55	847	32	Anura	wetland	Southeastern Forest	0.314202885	0.043574941	0.88684014	0.074059755	-8.61E-02	1.02E-01	-1.21E-02	-0.332712037	-0.004375946	0.000337857	-0.002161188	-0.002088681	-0.000724221	0.000260287
7031	808	Rana sphenocephala	30.016	-91.46	175	2671	127	Anura	wetland	Southeastern Forest	0.881259568	0.432232182	0.9580885	0.022691547	-3.65E-02	2.93E-02	-6.38E-03	-0.055897158	0.004858669	-0.001540296	0.006518094	0.000125839	-0.001285257	0.001040288
7031	808	Bufo fowleri	30.016	-91.46	41	3700	92	Anura	wetland	Southeastern Forest	0.699395139	0.437395393	0.80907069	0.04738879	-7.67E-02	6.09E-02	-1.12E-02	-0.118972633	-0.000658414	-0.000188808	-1.64E-05	-0.000455696	3.26E-05	-3.02E-05
7031	808	Acris blanchardi	30.016	-91.46	49	258	35	Anura	wetland	Southeastern Forest	0.913726565	0.474373892	0.96904753	0.007350532	-2.06E-02	8.19E-03	-4.07E-03	-0.038220722	-0.012975531	-0.002334538	-0.005877382	-0.003039355	0.00031903	-0.002043286
7031	808	Rana grylio	30.016	-91.46	270	9149	165	Anura	wetland	Southeastern Forest	0.958971922	0.611783346	0.97659548	0.002953747	-8.14E-03	3.17E-03	-1.15E-03	-0.015798949	-0.001353071	-0.001038918	0.003518741	-0.003641311	0.000370586	-0.000562169
7031	808	Bufo nebulifer	30.016	-91.46	42	3752	132	Anura	wetland	Southeastern Forest	0.353858754	0.105985381	0.65241242	0.083726319	-1.22E-01	1.05E-01	-1.71E-02	-0.262266021	-0.000261314	-0.000678182	0.000155486	-0.000505459	4.82E-05	0.000718619
7031	808	Rana clamitans	30.016	-91.46	540	4000	105	Anura	wetland	Southeastern Forest	0.098903205	0.03311961	0.66969198	0.13159386	-1.93E-01	1.65E-01	-2.76E-02	-0.410429576	-0.00135789	-6.27E-05	0.000618728	-0.001578512	-5.60E-05	-0.000279358
7031	808	Hyla cinerea	30.016	-91.46	50	1340	67	Anura	wetland	Southeastern Forest	0.783547757	0.350719125	0.91987156	0.019071824	-3.19E-02	2.69E-02	-5.16E-03	-0.093282407	0.002715524	-0.000988806	-0.000583502	0.003447755	-1.23E-05	0.000852413
7031	808	Hyla squirella	30.016	-91.46	45	984	37	Anura	wetland	Southeastern Forest	0.575259043	0.109221743	0.92145621	0.042238003	-6.59E-02	5.96E-02	-1.10E-02	-0.201653085	0.00212866	-0.000192415	-0.000207123	0.001690075	-6.54E-05	0.000903498
7031	808	Gastrophryne carolinensis	30.016	-91.46	45	1225	39	Anura	wetland	Southeastern Forest	0.328320781	0.176025374	0.57604171	-0.008086702	-2.14E-02	-1.35E-02	-5.82E-03	-0.221802183	-0.005596782	-0.000468987	-0.002185714	-0.003271422	-0.000312818	0.000642158
7031	808	Hyla chrysoscelis	30.016	-91.46	45	3401	62	Anura	wetland	Southeastern Forest	0.693260384	0.263584543	0.89684581	-0.004235881	-9.81E-03	-7.22E-03	-3.80E-03	-0.121035715	0.00618144	-0.00118573	-6.40E-05	0.004073451	3.28E-05	0.003324925
7031	808	Rana catesbeiana	30.016	-91.46	540	12000	204	Anura	wetland	Southeastern Forest	0.347159814	0.103171269	0.65476375	-0.005458881	-2.56E-02	-8.36E-03	-6.18E-03	-0.233990685	0.000943923	-0.000149355	-7.76E-05	-0.000403479	0.000484215	0.00109012
7031	808	Pseudacris fouquettei	30.016	-91.46	65	840	37	Anura	wetland	Southeastern Forest	0.159650673	0.077848079	0.4409013	-0.006229999	-3.01E-02	-1.03E-02	-7.18E-03	-0.268147847	-0.024318648	-0.001852146	-0.01440522	-0.007964889	-0.000833474	0.000737081
7050	704	Pseudacris crucifer	44.185	-91.689	55	847	32	Anura	wetland	Northeastern Forest	0.077904902	0.05002571	0.35033513	0.122061756	-4.88E-02	1.55E-01	2.74E-03	0.084795137	-0.007485109	-0.00407816	-0.00029782	-0.000628688	0.001148717	-0.003629158
7050	704	Rana pipiens	44.185	-91.689	70	4150	111	Anura	wetland	Northeastern Forest	0.113574869	0.058170436	0.48216408	0.127324974	-5.14E-02	1.63E-01	1.93E-03	0.087692749	0.00144918	-0.000861026	0.002280099	0.000664551	-0.001215185	0.000580741
7050	704	Hyla versicolor	44.185	-91.689	50	1600	60	Anura	wetland	Northeastern Forest	0.328181364	0.105372064	0.62246317	0.098034922	-3.95E-02	1.26E-01	2.60E-03	0.067905556	0.006103668	-0.000319949	9.01E-05	0.002758777	-1.31E-05	0.003587844
7050	704	Rana catesbeiana	44.185	-91.689	540	12000	204	Anura	wetland	Northeastern Forest	0.724181693	0.201136123	0.93294279	0.018685446	7.85E-04	1.89E-02	1.72E-03	0.044460298	0.004444394	-0.000159582	-0.00015818	-0.000999167	0.001613929	0.004147394
7050	704	Pseudacris maculata	44.185	-91.689	50	1459	38	Anura	wetland	Northeastern Forest	0.323259139	0.145280483	0.65026977	0.038351186	3.73E-03	3.79E-02	5.58E-03	0.094199138	0.00028871	0.000299187	0.003057121	2.48E-05	-0.000218598	-0.002873833
7050	704	Rana clamitans	44.185	-91.689	540	4000	105	Anura	wetland	Northeastern Forest	0.602433551	0.230445842	0.84957714	0.024360978	1.79E-03	2.62E-02	4.89E-03	0.058583347	-0.003107104	-0.001599914	0.004515342	-0.004537596	-0.000161027	-0.001323909
7050	704	Bufo americanus	44.185	-91.689	45	5300	155	Anura	wetland	Northeastern Forest	0.038371382	0.023453978	0.18261498	0.161225199	-1.71E-01	1.98E-01	-1.76E-02	0.054835791	-0.0033116	-0.001113616	0.001984864	-0.000908609	0.000121011	-0.00339525
7050	704	Rana sylvatica	44.185	-91.689	92	900	88	Anura	wetland	Northeastern Forest	0.548064337	0.093411701	0.91405844	0.117871282	-1.29E-01	1.47E-01	-1.52E-02	0.038944136	0.004950598	-0.000109538	0.001808447	2.71E-05	0.000118898	0.003105701
7050	706	Pseudacris maculata	42.74	-90.782	50	1459	38	Anura	wetland	Northeastern Forest	0.637680465	0.13807992	0.93018737	0.093404787	-9.95E-02	1.18E-01	-1.30E-02	0.030354019	0.003533326	0.000292147	0.005990514	0.001275912	0.000425255	-0.004450502
7050	706	Rana catesbeiana	42.74	-90.782	540	12000	204	Anura	wetland	Northeastern Forest	0.774934005	0.144789848	0.96714484	0.033000318	-4.57E-02	3.52E-02	-5.86E-03	0.028309389	-0.00518265	5.34E-05	-0.002914741	-0.000122796	-0.001051673	-0.001146813
7050	706	Rana clamitans	42.74	-90.782	540	4000	105	Anura	wetland	Northeastern Forest	0.498158957	0.287723417	0.69616921	0.056041755	-7.74E-02	5.86E-02	-1.05E-02	0.048682252	-0.001853778	-0.00133324	0.003880505	-0.002603117	-0.000361555	-0.001436371
7050	706	Rana pipiens	42.74	-90.782	70	4150	111	Anura	wetland	Northeastern Forest	0.464595447	0.095522924	0.85133614	0.074140102	-1.00E-01	7.68E-02	-1.28E-02	0.064373348	-0.002541608	-0.000338239	-0.000135318	0.000260567	-0.001466335	-0.000862284
7050	706	Hyla versicolor	42.74	-90.782	50	1600	60	Anura	wetland	Northeastern Forest	0.48303601	0.157370256	0.8481744	0.066181199	-2.39E-02	7.69E-02	2.06E-03	0.067689297	0.006199559	-0.000357107	0.000129949	0.002731226	-2.34E-05	0.003718863
7050	706	Bufo americanus	42.74	-90.782	45	5300	155	Anura	wetland	Northeastern Forest	0.527232225	0.174862705	0.84990944	0.059577734	-2.21E-02	6.87E-02	5.15E-04	0.060583716	-8.38E-05	-0.001498984	0.00925607	-0.003315516	0.000537227	-0.005062576
7050	706	Rana sylvatica	42.74	-90.782	92	900	88	Anura	wetland	Northeastern Forest	0.677586539	0.126840972	0.94592012	0.044392382	-1.48E-02	5.08E-02	-4.79E-05	0.045216648	0.000792207	-0.000118376	-5.91E-05	0.000938029	-0.000114908	0.000146532
7050	706	Pseudacris crucifer	42.74	-90.782	55	847	32	Anura	wetland	Northeastern Forest	0.082588872	0.049001771	0.37344334	0.061242723	-1.19E-02	8.37E-02	4.75E-03	0.113113992	-0.002023616	0.000521729	-0.000923127	-0.001180804	-0.000369254	-7.22E-05
7050	708	Rana clamitans	41.723	-90.322	540	4000	105	Anura	wetland	Northeastern Forest	0.032408911	0.021242294	0.15619778	0.055969638	-1.04E-02	7.37E-02	2.39E-03	0.103344591	-0.004393239	-0.0008566	0.003135192	-0.005619227	1.22E-05	-0.001064769
7050	708	Hyla versicolor	41.723	-90.322	50	1600	60	Anura	wetland	Northeastern Forest	0.086753483	0.038712118	0.32039389	0.058175341	-1.13E-02	7.92E-02	4.50E-03	0.108283016	0.005704663	-0.000276377	5.77E-05	0.002253247	3.34E-06	0.003666751
7050	708	Pseudacris crucifer	41.723	-90.322	55	847	32	Anura	wetland	Northeastern Forest	0.060110283	0.030334086	0.21639208	0.019956353	2.21E-02	1.28E-02	6.02E-03	0.112221755	-0.00239857	-0.001691707	0.000599827	-0.000855112	-0.002510263	0.002058685
7050	708	Rana catesbeiana	41.723	-90.322	540	12000	204	Anura	wetland	Northeastern Forest	0.04788732	0.028014033	0.19297998	0.019254659	2.12E-02	1.53E-02	9.52E-03	0.110373652	0.000142514	-1.61E-06	9.00E-06	-1.30E-05	2.16E-05	0.000126493
7050	708	Rana sylvatica	41.723	-90.322	92	900	88	Anura	wetland	Northeastern Forest	0.112295518	0.048899958	0.34549573	0.019312268	2.12E-02	1.53E-02	8.61E-03	0.112740832	0.001594361	0.000232471	0.000239753	1.10E-05	6.63E-05	0.001044868
7050	708	Pseudacris maculata	41.723	-90.322	50	1459	38	Anura	wetland	Northeastern Forest	0.080142621	0.045628835	0.3220079	0.029468197	1.66E-02	1.98E-02	8.15E-03	0.111014941	-0.007811055	-0.007755343	0.000948598	3.81E-06	-0.001225364	0.000217247
7050	708	Bufo americanus	41.723	-90.322	45	5300	155	Anura	wetland	Northeastern Forest	0.063477081	0.039607463	0.334124	0.030549459	1.69E-02	2.16E-02	9.69E-03	0.115031982	-0.00324708	-0.001496559	0.001891833	-0.000866618	0.000268512	-0.003044248
7050	708	Rana pipiens	41.723	-90.322	70	4150	111	Anura	wetland	Northeastern Forest	0.109426013	0.049869925	0.42140864	0.030518155	1.67E-02	2.08E-02	8.10E-03	0.115165858	0.004893368	-0.000801758	0.00432619	0.000779796	-0.000907896	0.001497035
7060	703	Pseudacris maculata	45.77	-92.286	50	1459	38	Anura	wetland	Northeastern Forest	0.743204961	0.206872484	0.93181805	0.047365713	-1.47E-02	5.25E-02	-9.21E-03	0.035226543	-0.003546053	-9.47E-06	0.003116584	-0.000252765	-0.00013088	-0.006269525
7060	703	Rana clamitans	45.77	-92.286	540	4000	105	Anura	wetland	Northeastern Forest	0.459224545	0.094361551	0.86502221	0.042031774	1.05E-02	2.44E-02	-1.46E-02	0.097517917	-0.030266248	0.001957821	-0.010421175	-0.020498936	-0.000238608	-0.00106535
7060	703	Rana septentrionalis	45.77	-92.286	540	1107	76	Anura	wetland	Northeastern Forest	0.430655396	0.044460575	0.93833983	0.090764853	-1.09E-01	7.82E-02	-3.62E-02	0.083744785	0.003752094	-0.000683385	0.003421849	0.000768275	-0.001010807	0.001256161
7060	703	Hyla versicolor	45.77	-92.286	50	1600	60	Anura	wetland	Northeastern Forest	0.259488712	0.055019407	0.81601454	0.104022855	-2.57E-02	9.56E-02	-2.20E-02	0.110332914	0.005948102	0.000254219	0.00034508	0.001401628	-2.28E-05	0.003969945
7060	703	Rana pipiens	45.77	-92.286	70	4150	111	Anura	wetland	Northeastern Forest	0.132748623	0.034308803	0.68625556	0.083393309	-1.15E-01	6.32E-02	-4.36E-02	0.133015211	0.000897972	-0.0001334	0.000847262	0.000345601	-0.000353212	0.000191722
7060	703	Rana sylvatica	45.77	-92.286	92	900	88	Anura	wetland	Northeastern Forest	0.734114272	0.187626959	0.92534532	0.024086935	-1.86E-03	2.58E-02	-8.99E-03	0.047769158	0.00178895	0.00019923	0.000255738	1.40E-05	9.04E-05	0.00122956
7060	703	Bufo americanus	45.77	-92.286	45	5300	155	Anura	wetland	Northeastern Forest	0.053343606	0.027335948	0.16972371	0.023913816	2.69E-02	-1.14E-03	-1.36E-02	0.116359958	-0.000801767	-0.001416038	0.009647385	-0.003690214	0.000425418	-0.005768318
7060	703	Pseudacris crucifer	45.77	-92.286	55	847	32	Anura	wetland	Northeastern Forest	0.470614646	0.048025232	0.93511537	0.029493589	2.13E-02	5.68E-03	-1.37E-02	0.102162324	-0.00216574	0.00073033	-0.001083801	-0.001460565	-0.000534559	0.000182855
7070	903	Rana septentrionalis	48.51	-92.962	540	1107	76	Anura	wetland	Northeastern Forest	0.167600957	0.042444876	0.7154166	0.152954147	-3.88E-02	1.40E-01	-5.17E-02	0.124122523	-0.000339966	-0.001041406	0.0007689	0.000212581	-0.000736796	0.000456754
7070	903	Pseudacris crucifer	48.51	-92.962	55	847	32	Anura	wetland	Northeastern Forest	0.305944662	0.058325853	0.8310279	0.057907983	2.28E-02	1.19E-02	-4.28E-02	0.135207905	-0.006130055	-0.000244755	-0.003028122	-0.002676207	-0.00054156	0.000360588
7070	903	Hyla versicolor	48.51	-92.962	50	1600	60	Anura	wetland	Northeastern Forest	0.367400934	0.044267705	0.90238791	0.105495149	-1.10E-01	6.41E-02	-6.33E-02	0.104974534	0.005128998	0.000191585	0.000153821	0.001377756	-3.66E-05	0.003442431
7070	903	Rana clamitans	48.51	-92.962	540	4000	105	Anura	wetland	Northeastern Forest	0.386557252	0.051499752	0.89482146	0.094261148	-1.59E-02	6.46E-02	-4.24E-02	0.107828415	-0.001620187	-0.001661172	0.004755613	-0.003301304	-0.000149342	-0.001263981
7070	903	Rana pipiens	48.51	-92.962	70	4150	111	Anura	wetland	Northeastern Forest	0.189329489	0.024148272	0.86986864	0.09479953	-1.09E-01	4.36E-02	-7.63E-02	0.157305892	0.002190042	-0.000244427	0.002012937	0.000428651	-0.00066845	0.000661331
7070	903	Pseudacris maculata	48.51	-92.962	50	1459	38	Anura	wetland	Northeastern Forest	0.877054303	0.54486108	0.92305257	0.010420232	7.74E-04	6.18E-03	-6.95E-03	0.018777968	-0.000530727	8.80E-05	0.004344342	0.000750035	1.87E-05	-0.005731835
7070	903	Bufo americanus	48.51	-92.962	45	5300	155	Anura	wetland	Northeastern Forest	0.05467388	0.029787226	0.2049662	0.028759723	3.58E-02	-1.78E-02	-3.56E-02	0.132505879	-0.002122355	-0.001289196	0.002260684	-0.000211655	0.00028477	-0.003166958
7070	903	Rana sylvatica	48.51	-92.962	92	900	88	Anura	wetland	Northeastern Forest	0.954408105	0.447172458	0.98625169	2.47E-03	2.52E-03	-1.06E-03	-2.98E-03	0.00897541	0.000863017	-2.17E-05	0.001157037	0.000284282	-0.0002025	-0.000354083
7100	304	Eurycea guttolineata	35.424	-80.766	120	11	59.5	Caudata	stream	Southeastern Forest	0.914446141	0.377686362	0.98004748	0.006453636	1.85E-02	-6.64E-03	-1.46E-02	-0.015135326	-0.001934602	0.000995543	-0.001594074	-0.001748793	-0.000647861	0.001060582
7100	304	Desmognathus fuscus	35.424	-80.766	240	23.5	75.48029234	Caudata	stream	Southeastern Forest	0.947320481	0.404004638	0.98853767	0.004339856	1.15E-02	-4.19E-03	-9.98E-03	-0.009015008	-0.000433505	0.000854548	-0.000263006	-0.001076029	-0.000313212	0.000364194
7100	304	Gyrinophilus porphyriticus	35.424	-80.766	1095	51	81	Anura	stream	Southeastern Forest	0.733102025	0.286215133	0.91553994	0.03186877	8.39E-03	-3.00E-03	-5.26E-02	-0.053046452	-0.017718347	-0.001916292	-0.008531758	-0.009010035	-0.000565252	0.002304991
7100	304	Eurycea cirrigera	35.424	-80.766	730	34	101.2166285	Caudata	stream	Southeastern Forest	0.94135129	0.46088443	0.98083355	0.007057636	2.25E-03	-2.41E-03	-1.19E-02	-0.011048129	-0.000335632	0.000361541	-0.000222597	-0.000471167	-0.000164119	0.00016071
7100	304	Pseudotriton ruber	35.424	-80.766	730	79.5	118.4863103	Anura	stream	Southeastern Forest	0.45875354	0.12473835	0.8301846	0.019117406	1.39E-01	-5.31E-02	-8.59E-02	-0.079098811	-0.005717282	-0.008837313	0.000976767	0.000300565	0.002966496	-0.001123798
7100	305	Desmognathus fuscus	35.42	-80.936	240	23.5	75.48029234	Caudata	stream	Southeastern Forest	0.729236593	0.206276105	0.92285266	0.008391992	7.25E-02	-2.51E-02	-4.69E-02	-0.04253559	-0.000267744	-6.56E-05	-0.000913969	0.000132816	-0.000118874	0.000697907
7100	305	Eurycea guttolineata	35.42	-80.936	120	11	59.5	Caudata	stream	Southeastern Forest	0.202690569	0.087150767	0.45543898	0.052164339	-1.62E-01	-6.84E-02	-9.98E-02	-0.154568263	-0.00360481	0.001434045	-0.002364183	-0.003661962	-0.000656011	0.0016433
7100	305	Pseudotriton ruber	35.42	-80.936	730	79.5	118.4863103	Anura	stream	Southeastern Forest	0.423559603	0.165793589	0.7103817	0.046322553	-1.32E-01	-5.29E-02	-8.39E-02	-0.131051632	-0.004936616	-0.007750125	0.000935371	0.000242369	0.002714015	-0.001078247
7100	305	Gyrinophilus porphyriticus	35.42	-80.936	1095	51	81	Anura	stream	Southeastern Forest	0.177340431	0.075049216	0.43010309	0.071896808	-1.17E-01	-3.46E-02	-9.18E-02	-0.162027773	-0.000624644	1.43E-05	-0.000466174	-0.000279458	-1.01E-05	0.000116742
7100	305	Eurycea cirrigera	35.42	-80.936	730	34	101.2166285	Caudata	stream	Southeastern Forest	0.805109966	0.182183198	0.95805774	0.02389819	-3.22E-02	-9.98E-03	-3.14E-02	-0.052420753	-0.000260769	0.000258006	-0.000138518	-0.00043699	-7.24E-05	0.000129168
7280	1804	Rana sierrae	37.862	-119.492	240	800	91	Anura	wetland	Western Montane	0.126789257	0.025137126	0.8244676	0.09078859	3.68E-03	-1.11E-01	-1.50E-01	-0.052064272	-0.00075585	-0.000453836	0.004351653	0.00010959	-0.002574424	-0.002188834
7280	1804	Bufo canorus	37.862	-119.492	83	1750	75	Anura	wetland	Western Montane	0.589850614	0.249600789	0.8264048	0.024155088	1.36E-02	-5.98E-02	-6.07E-02	-0.016347551	0.001802168	-2.61E-05	0.001695738	0.000170669	-3.82E-05	0
7280	1804	Pseudacris regilla	37.862	-119.492	60	875	51	Anura	wetland	Western Montane	0.371249706	0.062390201	0.8928692	0.072924618	-2.97E-02	-5.89E-02	-1.17E-01	-0.034876785	-0.004172226	-0.005119499	0.002224212	0.000264729	-0.00187467	0.000333001
7460	1505	Rana catesbeiana	31.622	-111.47	540	12000	204	Anura	wetland	Western Dry	0.197591048	0.056346944	0.77247567	0.056537492	5.70E-02	2.96E-02	6.65E-02	0.224828165	-0.009450728	0.000437617	0.001062696	-0.009410543	-0.000312019	-0.00122848
7460	1505	Bufo cognatus	31.622	-111.47	33	11074	115	Anura	wetland	Western Dry	0.0510583	0.021416376	0.39218364	0.05131371	5.19E-02	3.05E-02	6.47E-02	0.214579493	0.000655705	7.10E-06	0.00038383	0.000294728	-3.00E-05	0
7460	1505	Bufo alvarius	31.622	-111.47	30	7750	191	Anura	wetland	Western Dry	0.186128706	0.053397556	0.65258276	0.073931832	1.74E-01	1.45E-01	1.28E-02	0.278709365	0.006602157	0.000128867	0.000325476	0.00182349	-4.51E-06	0.004328834
7460	1505	Ambystoma mavortium	31.622	-111.47	150	414	165	Caudata	wetland	Western Dry	0.044032008	0.018899225	0.37921172	0.073953487	1.73E-01	1.47E-01	1.10E-02	0.280918744	-0.000653003	-0.000104669	0.00192681	-0.002186625	-0.000247179	-4.13E-05
7460	1505	Rana chiricahuensis	31.622	-111.47	180	893	95	Anura	wetland	Western Dry	0.031499044	0.01722666	0.44914353	0.003132929	9.30E-02	-1.40E-02	6.80E-02	0.258402092	-0.010059572	0.001260214	0.007246724	-0.016775407	-0.000163433	-0.001627671
7460	1505	Bufo punctatus	31.622	-111.47	47	1500	76.2	Anura	wetland	Western Dry	0.037109007	0.022427631	0.31098092	0.003255907	8.44E-02	-1.20E-02	6.25E-02	0.234259925	-0.00102897	-0.000100852	2.52E-05	-0.000210511	-8.39E-06	-0.000734465
7460	1505	Hyla arenicolor	31.622	-111.47	52	300	57	Anura	wetland	Western Dry	0.275615564	0.043568186	0.85358127	-0.02273252	1.10E-01	-5.91E-02	6.43E-02	0.248334008	-0.025371582	-0.002565078	-0.01343843	-0.01185781	-0.001100636	0.003590371
7460	1505	Spea multiplicata	31.622	-111.47	12	1070	64	Anura	wetland	Western Dry	0.256049341	0.078871482	0.72165877	-0.021482256	1.03E-01	-5.40E-02	6.17E-02	0.232695538	-0.006440735	0	-0.001000495	0.000579399	-0.006019639	0
7460	1505	Smilisca fodiens	31.622	-111.47	82.4763304	969.6748833	70	Anura	wetland	Western Dry	0.01724711	0.009464911	0.39173499	-0.028524218	1.17E-01	-3.35E-02	6.74E-02	0.277177158	-0.006596536	0	0.000117389	-0.001130886	-0.005583039	0
7460	1505	Gastrophryne olivacea	31.622	-111.47	35	1375	42	Anura	wetland	Western Dry	0.044060566	0.021906461	0.36063328	-0.025896417	1.09E-01	-3.18E-02	6.22E-02	0.258794147	-0.008918136	-0.000862095	-0.005055102	-0.003845022	-0.00020131	0.001045394
7460	1505	Scaphiopus couchii	31.622	-111.47	8	3310	90	Anura	wetland	Western Dry	0.485537875	0.133616178	0.86204769	0.075297092	1.46E-02	8.53E-02	4.18E-02	0.142853664	-0.003055185	-0.00023885	-0.000291252	-4.12E-06	-0.001580964	-0.000940004
7460	1508	Spea multiplicata	31.501	-111.481	12	1070	64	Anura	wetland	Western Dry	0.436152709	0.117578673	0.84262058	0.080482588	1.40E-02	9.25E-02	4.21E-02	0.151184692	-0.005679124	0	-0.00110205	0.001434757	-0.006011831	0
7460	1508	Bufo cognatus	31.501	-111.481	33	11074	115	Anura	wetland	Western Dry	0.035690665	0.014235314	0.58479508	0.15350347	-1.31E-01	1.72E-01	4.24E-02	0.219707799	0.000478095	1.17E-05	0.000221059	0.000273989	-2.87E-05	0
7460	1508	Rana chiricahuensis	31.501	-111.481	180	893	95	Anura	wetland	Western Dry	0.038971973	0.017645019	0.26960591	0.120179866	-1.03E-01	1.36E-01	3.43E-02	0.173738503	-0.005685081	-0.000943175	0.003353865	-0.006454233	-0.000268919	-0.001372618
7460	1508	Bufo punctatus	31.501	-111.481	47	1500	76.2	Anura	wetland	Western Dry	0.19527247	0.070838279	0.70290572	0.017053241	5.34E-02	1.29E-02	5.74E-02	0.246018774	0.002652916	0.00035638	0.001592816	-9.29E-05	-3.64E-05	0.000832959
7460	1508	Bufo alvarius	31.501	-111.481	30	7750	191	Anura	wetland	Western Dry	0.034687621	0.016535265	0.25098939	0.014137049	4.75E-02	1.27E-02	5.28E-02	0.223809584	0.00574052	0.000122006	0.000265865	0.001489425	-1.80E-05	0.003881254
7460	1508	Rana catesbeiana	31.501	-111.481	540	12000	204	Anura	wetland	Western Dry	0.835723324	0.32976926	0.94708651	0.003960176	1.82E-02	7.97E-04	1.22E-02	0.049473541	-0.005433398	0.000963288	-0.00406821	-8.71E-05	-0.001484296	-0.000757077
7460	1508	Ambystoma mavortium	31.501	-111.481	150	414	165	Caudata	wetland	Western Dry	0.12119909	0.058703006	0.43943609	0.018760449	7.52E-02	8.93E-04	5.87E-02	0.210519659	-0.003959265	-0.000429154	0.001826357	-0.004932059	-0.00050844	8.40E-05
7460	1508	Hyla arenicolor	31.501	-111.481	52	300	57	Anura	wetland	Western Dry	0.008028253	0.007412676	0.06490775	-0.003673822	7.02E-02	-1.56E-02	5.09E-02	0.200520308	-0.004183132	-0.000263312	-0.002413158	-0.001811519	-0.00037236	0.000677217
7460	1508	Scaphiopus couchii	31.501	-111.481	8	3310	90	Anura	wetland	Western Dry	0.193703889	0.046175661	0.72561638	-0.004278295	9.06E-02	-2.08E-02	6.43E-02	0.257498136	-0.007114364	-0.000699277	-0.000518491	-4.21E-06	-0.003791421	-0.002100961
7460	1508	Gastrophryne olivacea	31.501	-111.481	35	1375	42	Anura	wetland	Western Dry	0.278793116	0.113242762	0.69224637	-0.007811389	9.36E-02	-2.40E-02	5.83E-02	0.217988469	-0.001692424	6.44E-05	-0.001399606	-0.000749832	-1.97E-05	0.000412265
7460	1508	Smilisca fodiens	31.501	-111.481	82.4763304	969.6748833	70	Anura	wetland	Western Dry	0.344845516	0.089821963	0.7767087	-0.005831286	8.99E-02	-2.38E-02	5.47E-02	0.209739164	-0.006313292	-0.000774662	-0.000632586	1.31E-06	-0.003641241	-0.001266116
7550	1707	Bufo boreas	43.809	-121.669	40	7500	145	Anura	wetland	Western Montane	0.07858993	0.031848643	0.52316334	0.145888609	-2.64E-02	4.66E-03	-1.04E-01	-0.013745293	0.002691072	-0.001364889	-0.006223226	0.009199872	0.000566658	0.000512657
7550	1707	Pseudacris regilla	43.809	-121.669	60	875	51	Anura	wetland	Western Montane	0.244677913	0.064043958	0.58682049	0.116564087	-2.80E-02	2.99E-03	-8.68E-02	-0.034647214	-0.00502994	-0.00571074	0.002361385	0.000306452	-0.002165149	0.000178111
7550	1707	Rana cascadae	43.809	-121.669	60	412	75	Anura	wetland	Western Montane	0.207971765	0.058466836	0.59390428	0.124626523	-2.63E-02	4.38E-03	-8.97E-02	-0.024396921	0.001730094	3.69E-05	0.001059256	0.000566791	6.71E-05	0
7550	1707	Ambystoma macrodactylum	43.809	-121.669	550	251	55	Caudata	wetland	Western Montane	0.531036139	0.099174794	0.89600759	0.070537759	5.84E-02	3.13E-02	-9.83E-02	0.046261948	-0.001275511	-0.000337212	-0.000674998	0.000247811	8.72E-06	-0.000519836
7550	1707	Taricha granulosa	43.809	-121.669	120	735.1411141	89	Caudata	wetland	Western Montane	0.237771092	0.063756454	0.57876068	0.096612279	7.96E-02	3.39E-02	-1.33E-01	0.070189477	-0.000911161	0	0.000427811	-0.000619652	-0.00071932	0
7550	1707	Rana pretiosa	43.809	-121.669	100	620	107.5	Anura	wetland	Western Montane	0.108886456	0.034799097	0.41694311	0.102330509	6.91E-02	4.54E-02	-1.42E-01	0.02499915	-0.000929787	-0.000399204	0.004421979	0.000244806	-0.00243509	-0.002762278
7550	1707	Ambystoma gracile	43.809	-121.669	365	150	130	Caudata	wetland	Western Montane	0.587717662	0.140600342	0.89633663	0.034651366	4.60E-02	-2.79E-02	-8.70E-02	0.045466482	-0.001203692	0.000167173	0.000411421	-0.001347386	-0.000151241	-0.000283658
7550	1709	Rana pretiosa	43.886	-121.982	100	620	107.5	Anura	wetland	Western Montane	0.326616455	0.095582769	0.64511709	0.049466194	4.98E-02	-3.95E-02	-1.24E-01	0.011965744	0.007522371	0	0.002783678	0.000102645	0.004636048	0
7550	1709	Bufo boreas	43.886	-121.982	40	7500	145	Anura	wetland	Western Montane	0.354088493	0.09674884	0.73829768	0.052272473	5.98E-02	-4.23E-02	-1.25E-01	0.04532339	0.000309866	-0.000549154	-0.002560002	0.003039811	0.000354472	2.47E-05
7550	1709	Ambystoma macrodactylum	43.886	-121.982	550	251	55	Caudata	wetland	Western Montane	0.766138197	0.263488615	0.92854799	0.013881415	1.12E-02	-3.26E-02	-2.90E-02	0.007361317	-0.003366672	-0.000344616	-0.003223199	0.000270782	-7.06E-06	-6.26E-05
7550	1709	Pseudacris regilla	43.886	-121.982	60	875	51	Anura	wetland	Western Montane	0.267333142	0.074891149	0.59941678	0.034105563	3.63E-03	-8.25E-02	-8.48E-02	-0.078433074	0.000954294	-0.002290571	0.004372915	0.000538388	-0.001997413	0.000330975
7550	1709	Rana cascadae	43.886	-121.982	60	412	75	Anura	wetland	Western Montane	0.633086076	0.121030486	0.93946417	0.025145057	2.53E-02	-5.83E-02	-4.92E-02	0.028664628	0.002703318	6.29E-05	0.001665352	0.000877116	9.79E-05	0
7550	1709	Taricha granulosa	43.886	-121.982	120	735.1411141	89	Caudata	wetland	Western Montane	0.155733889	0.047460852	0.53417814	0.053889387	2.90E-02	-6.96E-02	-9.04E-02	0.019986609	-0.001702251	0	0.000816461	-0.001137582	-0.00138113	0
7550	1709	Ambystoma gracile	43.886	-121.982	365	150	130	Caudata	wetland	Western Montane	0.255952542	0.068916683	0.59808073	0.050746368	4.07E-02	-6.67E-02	-7.80E-02	0.069195598	-0.000267546	9.30E-05	0.000123986	-0.000356862	-4.42E-05	-8.35E-05
7550	1801	Taricha granulosa	42.566	-122.026	120	735.1411141	89	Caudata	wetland	Western Montane	0.117848408	0.03690845	0.42061786	0.054371042	3.95E-02	-7.03E-02	-8.50E-02	0.0566891	-0.003034071	0	-0.000207137	-0.000586758	-0.002240176	0
7550	1801	Rana cascadae	42.566	-122.026	60	412	75	Anura	wetland	Western Montane	0.496150993	0.15668132	0.84495725	0.055759898	2.29E-03	-2.26E-02	-6.44E-02	0.0160805	0.00489795	-0.000414902	0.002508999	0.002481133	0.00032272	0
7550	1801	Rana pretiosa	42.566	-122.026	100	620	107.5	Anura	wetland	Western Montane	0.240975297	0.064285837	0.59024925	0.078551468	2.08E-02	-3.41E-02	-7.87E-02	0.077915957	-0.000972548	-0.0007624	0.004964202	0.000143781	-0.002922398	-0.002395733
7550	1801	Ambystoma macrodactylum	42.566	-122.026	550	251	55	Caudata	wetland	Western Montane	0.174211048	0.046739647	0.64599008	0.085332183	-6.01E-03	-3.22E-02	-1.01E-01	-0.012588832	-0.007307154	-0.002668454	-0.005231172	0.000495163	3.37E-06	9.39E-05
7550	1801	Bufo boreas	42.566	-122.026	40	7500	145	Anura	wetland	Western Montane	0.141028786	0.036981792	0.60583024	0.094011437	1.55E-01	-1.67E-02	-1.44E-01	0.063422729	0.013529223	-0.000722957	0.005592905	0.007180287	0.000472312	0.001006675
7550	1801	Ambystoma gracile	42.566	-122.026	365	150	130	Caudata	wetland	Western Montane	0.284978448	0.081192842	0.61737367	0.071169276	1.07E-01	-6.87E-03	-1.13E-01	0.003803318	-0.000882701	-0.000219233	3.71E-06	-0.000641591	3.12E-05	-5.68E-05
7550	1801	Pseudacris regilla	42.566	-122.026	60	875	51	Anura	wetland	Western Montane	0.451200281	0.139211799	0.80508316	0.06466184	1.07E-01	-1.23E-02	-9.63E-02	0.047770589	0.00076511	-0.001438833	0.002834682	0.000658799	-0.001378268	8.87E-05
7600	105	Ambystoma maculatum	44.35	-68.273	90	501	96	Caudata	wetland	Northeastern Forest	0.919726311	0.261299314	0.98273523	0.008784083	1.27E-02	1.65E-02	-5.64E-03	0.009995071	-0.003119202	-0.000168594	-0.001147332	-0.00190971	0.000111942	-5.51E-06
7600	105	Rana sylvatica	44.35	-68.273	92	900	88	Anura	wetland	Northeastern Forest	0.89977735	0.292562009	0.97039969	0.007985559	-4.60E-03	1.24E-02	-1.10E-03	0.005395276	-0.001485166	-0.000195661	0.003115003	-0.004486614	-0.000513918	0.000596024
7610	109	Rana sylvatica	41.938	-70.012	92	900	88	Anura	wetland	Northeastern Forest	0.782419107	0.069575271	0.98125471	0.024795145	3.92E-02	5.26E-02	-5.30E-03	0.041544548	0.009479051	-0.000415871	0.003801808	4.73E-05	0.000209802	0.005836022
7610	109	Ambystoma maculatum	41.938	-70.012	90	501	96	Caudata	wetland	Northeastern Forest	0.278843649	0.023023669	0.91090619	0.063185915	-2.86E-02	1.10E-01	2.28E-02	0.088088115	-0.001366471	0.000544114	0.000465934	-0.001992662	-0.000258784	-0.000125072
7620	206	Ambystoma maculatum	39.066	-76.795	90	501	96	Caudata	wetland	Northeastern Forest	0.568186311	0.19166011	0.85444697	0.039018456	6.44E-02	9.72E-02	2.33E-03	0.07360567	-0.00344971	3.15E-05	-0.001541568	-0.002090577	0.000124366	2.66E-05
7620	206	Rana sylvatica	39.066	-76.795	92	900	88	Anura	wetland	Northeastern Forest	0.407925694	0.145156305	0.78929281	0.04095868	-2.23E-02	9.02E-02	3.43E-02	0.067056657	0.002261362	-0.001057805	0.004177701	-0.000622276	-0.000416253	0.000179994
7630	107	Ambystoma maculatum	42.463	-71.551	90	501	96	Caudata	wetland	Northeastern Forest	0.883856309	0.395380506	0.9510279	0.011396799	1.68E-02	2.21E-02	-3.95E-03	0.016532535	-0.002688841	0.000355181	-0.000442079	-0.002222094	-0.000303328	-7.65E-05
7630	107	Rana sylvatica	42.463	-71.551	92	900	88	Anura	wetland	Northeastern Forest	0.804857277	0.273823285	0.93554043	0.015303544	-6.60E-03	2.55E-02	3.18E-03	0.018188577	0.008695625	-0.00026912	0.003362131	4.45E-05	0.000191856	0.005366211
7640	207	Rana sylvatica	39.803	-77.237	92	900	88	Anura	wetland	Northeastern Forest	0.517546045	0.275615839	0.73912119	0.041806135	6.59E-02	8.96E-02	-5.36E-03	0.075727768	0.001417261	-0.000379128	0.003087531	-0.000615235	-3.58E-05	-0.000640117
7640	207	Ambystoma maculatum	39.803	-77.237	90	501	96	Caudata	wetland	Northeastern Forest	0.261895538	0.107264316	0.67112712	0.052309448	-2.24E-02	9.77E-02	2.82E-02	0.083906833	-0.000665393	1.84E-06	-0.000432662	-0.00025769	3.85E-06	1.93E-05
7650	106	Rana sylvatica	43.261	-70.583	92	900	88	Anura	wetland	Northeastern Forest	0.678914825	0.218153247	0.90311726	0.033411056	4.96E-02	6.38E-02	-1.67E-02	0.045836981	-0.004929945	-0.000131166	-0.000169688	-0.004598759	-0.000372108	0.000341776
7650	106	Ambystoma maculatum	43.261	-70.583	90	501	96	Caudata	wetland	Northeastern Forest	0.616213638	0.11352775	0.92763467	0.033433438	-1.55E-02	5.18E-02	1.36E-03	0.034944386	-0.014580468	-0.000735709	-0.008344612	-0.005804129	0.000135287	0.000168696
7660	502	Rana sylvatica	39.101	-79.396	92	900	88	Anura	wetland	Northeastern Forest	0.476304222	0.119583538	0.868357	0.056235695	7.60E-02	1.04E-01	-3.05E-02	0.059766289	-0.001267358	-0.000283279	-0.000604758	-0.000338355	-6.86E-05	2.76E-05
7660	502	Ambystoma maculatum	39.101	-79.396	90	501	96	Caudata	wetland	Northeastern Forest	0.295029547	0.085786831	0.79482584	0.058387072	-3.42E-02	8.71E-02	-2.07E-03	0.037681069	-0.005481631	-0.000221776	-0.001935957	-0.00303961	-0.000299913	1.56E-05
7670	501	Ambystoma maculatum	41.708	-79.958	90	501	96	Caudata	wetland	Northeastern Forest	0.475474131	0.067662266	0.93031031	0.06034215	9.05E-02	1.11E-01	-2.87E-02	0.089740933	-0.02002444	-0.000819907	-0.011596987	-0.008014902	-0.000299166	0.000706522
7670	501	Rana sylvatica	41.708	-79.958	92	900	88	Anura	wetland	Northeastern Forest	0.223301029	0.06687567	0.7579282	0.064146273	-2.76E-02	9.45E-02	3.39E-03	0.074947734	0.000795384	0.000808418	-0.000218592	0.000630569	-0.000264633	-0.000160379
7680	105	Rana sylvatica	45.078	-67.291	92	900	88	Anura	wetland	Northeastern Forest	0.85216295	0.262162139	0.95519271	0.015417261	2.41E-02	2.66E-02	-1.17E-02	0.021651226	0.001127652	-0.000153872	0.000484764	0.000728166	-0.000151676	0.000220269
7680	105	Ambystoma maculatum	45.078	-67.291	90	501	96	Caudata	wetland	Northeastern Forest	0.209385315	0.110415225	0.58883968	0.060646664	-2.33E-02	7.19E-02	-1.85E-02	0.059599145	-0.00219154	0.000451165	-0.000366038	-0.002157459	0.000166935	-0.000286142
7690	203	Ambystoma maculatum	40.716	-74.48	90	501	96	Caudata	wetland	Northeastern Forest	0.008738269	0.007763337	0.09450654	0.061100225	9.13E-02	1.39E-01	-1.08E-02	0.089223772	-0.000621429	4.43E-05	-0.000157366	-0.000522442	3.95E-05	-2.54E-05
7690	203	Rana sylvatica	40.716	-74.48	92	900	88	Anura	wetland	Northeastern Forest	0.490055368	0.17586869	0.81746016	0.036522364	-2.21E-02	7.29E-02	1.91E-02	0.040991135	-0.001300049	-0.000699659	0.001120276	0.000336582	2.05E-05	-0.002077738
7700	413	Ambystoma maculatum	43.137	-78.395	90	501	96	Caudata	wetland	Northeastern Forest	0.012947441	0.010689854	0.13994984	0.069603324	1.12E-01	1.26E-01	-2.84E-02	0.13807324	-0.000711917	-2.31E-05	-0.000317035	-0.000382973	1.44E-05	-3.15E-06
7700	413	Rana sylvatica	43.137	-78.395	92	900	88	Anura	wetland	Northeastern Forest	0.536296883	0.293347209	0.74419168	0.033799111	-7.64E-03	4.81E-02	4.44E-03	0.060144112	-0.003568887	-0.001538826	-2.06E-05	-0.002810527	-0.000289544	0.001090608
7710	207	Desmognathus fuscus	38.967	-77.045	240	23.5	75.48029234	Caudata	stream	Northeastern Forest	0.515790927	0.19957902	0.81215354	0.034218361	9.79E-02	3.26E-02	-1.19E-02	0.131722035	-0.000423931	7.20E-05	-0.000198172	-0.000332511	-8.24E-05	0.000117158
7710	207	Eurycea bislineata	38.967	-77.045	730	29	64.99438511	Caudata	stream	Northeastern Forest	0.728253603	0.202851308	0.94448248	0.022148714	1.92E-02	1.51E-02	-1.53E-02	0.079236296	-0.00419095	0.000119052	-0.003140439	-0.001960297	-7.54E-05	0.000866173
7710	207	Pseudotriton ruber	38.967	-77.045	730	79.5	118.4863103	Anura	stream	Northeastern Forest	0.29857536	0.049892634	0.86656306	0.096575751	-1.25E-01	6.46E-02	-3.38E-03	0.146751682	-0.004319505	-0.0091151	0.006346431	-0.002923063	0.00355441	-0.002182182
7720	207	Eurycea bislineata	38.594	-77.379	730	29	64.99438511	Caudata	stream	Northeastern Forest	0.061350821	0.029008761	0.32255079	0.054756193	1.47E-01	4.82E-02	-2.03E-02	0.209232535	-0.000981655	0.001203798	-0.000968028	-0.001610977	-0.000354294	0.000747846
7720	207	Pseudotriton ruber	38.594	-77.379	730	79.5	118.4863103	Anura	stream	Northeastern Forest	0.251593364	0.037456582	0.81632161	0.060569642	1.63E-01	5.23E-02	-2.38E-02	0.22947913	0.002720197	-0.000174932	1.98E-05	0.0005988	1.16E-06	0.002275388
7720	207	Desmognathus fuscus	38.594	-77.379	240	23.5	75.48029234	Caudata	stream	Northeastern Forest	0.781823543	0.224781649	0.9601856	0.01850485	1.73E-02	1.24E-02	-1.25E-02	0.065173953	0.00517024	0.000459246	0.000919747	3.87E-05	0.000248417	0.003504165
7720		Pseudotriton ruber	38.596	-77.399	730	79.5	118.4863103	Anura	stream	Northeastern Forest	0.910035659	0.291230147	0.98444451	0.008127706	7.44E-03	5.48E-03	-5.36E-03	0.027370257	0.001166952	-0.001108528	-0.002509861	0.002670216	-0.000152733	0.002267857
7720		Desmognathus fuscus	38.596	-77.399	240	23.5	75.48029234	Caudata	stream	Northeastern Forest	0.364576884	0.116247399	0.72433458	0.075229366	-9.55E-02	5.14E-02	-2.96E-03	0.119700739	-0.000413961	-0.00014609	-0.00234144	4.17E-05	0.000156273	0.001875547
7720		Eurycea bislineata	38.596	-77.399	730	29	64.99438511	Caudata	stream	Northeastern Forest	0.547861282	0.102016589	0.90938284	0.06093705	-8.08E-02	4.32E-02	-1.00E-04	0.099765878	-0.000717483	0.000457926	-0.000489099	-0.000748845	-0.000269446	0.000331981
7740	705	Pseudacris crucifer	46.069	-89.667	55	847	32	Anura	wetland	Northeastern Forest	0.88829383	0.282777996	0.98127816	0.004896873	5.54E-03	-2.13E-03	-5.89E-03	0.022866933	-0.000158269	1.28E-05	-6.14E-05	-8.95E-05	-2.73E-05	7.17E-06
7740	707	Pseudacris crucifer	45.944	-89.624	55	847	32	Anura	wetland	Northeastern Forest	0.808893189	0.254052855	0.96383575	0.007567061	1.04E-02	-2.86E-03	-7.90E-03	0.038017937	-0.00958593	-0.004828058	-9.73E-05	-0.000973161	-0.001672684	-0.002014702
7750	902	Pseudacris crucifer	46.993	-95.598	55	847	32	Anura	wetland	Northeastern Forest	0.631823825	0.181522713	0.92495093	0.016323428	2.14E-02	-5.95E-03	-1.67E-02	0.085676415	-0.00262851	0.000577605	-0.001061921	-0.001541103	-0.000507106	-9.60E-05
7760	703	Pseudacris crucifer	45.881	-92.181	55	847	32	Anura	wetland	Northeastern Forest	0.829897182	0.232316744	0.96000814	0.006635044	7.17E-03	-4.60E-04	-4.72E-03	0.032301114	-0.001479476	-8.77E-05	-0.000590576	-0.000690787	-0.000192598	8.22E-05
7770	704	Pseudacris crucifer	44.113	-91.608	55	847	32	Anura	wetland	Northeastern Forest	0.641873837	0.346263498	0.81985856	0.009494393	1.17E-02	5.79E-03	1.47E-03	0.055866077	-0.000477887	-0.000642588	0.000207202	-0.000338403	-0.001013635	0.001309538
7770	706	Pseudacris crucifer	42.974	-91.138	55	847	32	Anura	wetland	Northeastern Forest	0.601153325	0.196716066	0.8472833	0.010287315	1.28E-02	8.40E-03	4.80E-03	0.066753557	-0.005928876	-0.006315914	-2.87E-06	1.98E-05	-0.001017753	0.001387857
7800	1001	Rana luteiventris	48.834	-113.649	140	575	100	Anura	wetland	Western Montane	0.284409169	0.045475498	0.88271758	0.142984701	-3.11E-02	-1.19E-02	-1.28E-01	-0.049438941	-0.003693128	0	-0.000794889	-0.001137289	-0.00176095	0
7800	1001	Ambystoma macrodactylum	48.834	-113.649	550	251	55	Caudata	wetland	Western Montane	0.058363678	0.019285077	0.58945904	0.160832984	-4.02E-02	-1.12E-02	-1.46E-01	-0.073865669	-0.000819944	0.000879838	0.00079271	0.000138948	4.78E-06	-0.002636217
7800	1001	Bufo boreas	48.834	-113.649	40	7500	145	Anura	wetland	Western Montane	0.101221569	0.031225394	0.41704882	0.133238711	-2.25E-02	-7.96E-03	-1.11E-01	-0.021915767	0.000387463	0.000846479	-6.24E-05	-0.000412621	-0.000190835	0.0002068
7800	1003	Rana luteiventris	48.432	-113.348	140	575	100	Anura	wetland	Western Montane	0.035988061	0.01529828	0.58873686	0.166858894	-3.13E-02	-1.21E-02	-1.45E-01	-0.040427172	-0.000683155	0	-0.0001363	0.000201259	-0.000748114	0
7800	1003	Bufo boreas	48.432	-113.348	40	7500	145	Anura	wetland	Western Montane	0.240208223	0.036824143	0.88010515	0.075102496	7.97E-02	-7.32E-02	-1.99E-01	0.036523891	-0.000569663	-0.001848634	0.000192222	0.000393436	1.45E-05	0.000678858
7800	1003	Ambystoma macrodactylum	48.432	-113.348	550	251	55	Caudata	wetland	Western Montane	0.420027874	0.05136811	0.89694681	0.057372663	6.41E-02	-5.45E-02	-1.51E-01	0.036877068	-0.00155843	3.67E-07	0.004443638	0.000346952	-1.20E-05	-0.0063374
7800	1005	Bufo boreas	48.627	-113.381	40	7500	145	Anura	wetland	Western Montane	0.337991033	0.075884903	0.77730082	0.060659989	7.55E-02	-5.70E-02	-1.48E-01	0.073798177	0.005255024	-0.000655983	-0.000188718	0.004719728	0.000831806	0.000548191
7800	1005	Ambystoma macrodactylum	48.627	-113.381	550	251	55	Caudata	wetland	Western Montane	0.660001542	0.143154783	0.9263974	0.031888182	3.66E-02	-3.25E-02	-8.54E-02	0.022178651	0.003260111	-3.29E-05	0.00465222	0.000307951	-9.01E-06	-0.001658116
7800	1005	Rana luteiventris	48.627	-113.381	140	575	100	Anura	wetland	Western Montane	0.198927478	0.034067652	0.8539735	0.095216379	-6.23E-03	-6.58E-02	-1.44E-01	-0.011764061	-0.006751944	0	-0.001026544	0.000607628	-0.006333028	0
7800	1701	Rana luteiventris	48.631	-113.968	140	575	100	Anura	wetland	Western Montane	0.111215741	0.017188154	0.80151976	0.102241568	-2.04E-02	-7.12E-02	-1.66E-01	-0.061053379	-0.00074709	-0.000172414	-0.000105265	-0.000382295	-0.000123545	3.64E-05
7800	1701	Bufo boreas	48.631	-113.968	40	7500	145	Anura	wetland	Western Montane	0.090834199	0.027811726	0.40091113	0.079814448	-2.27E-02	-5.90E-02	-1.40E-01	-0.077875888	0.001622614	-0.000217013	-0.000103903	0.001551209	0.000356007	3.63E-05
7800	1701	Ambystoma macrodactylum	48.631	-113.968	550	251	55	Caudata	wetland	Western Montane	0.337587517	0.059192913	0.88298715	0.079269883	-1.73E-03	-5.49E-02	-1.17E-01	0.002387852	-3.96E-06	0.000132865	0.00023735	0.000178278	8.04E-06	-0.00056049
7811	1202	Bufo nebulifer	30.133	-94.075	42	3752	132	Anura	wetland	Southeastern Forest	0.891494871	0.361472326	0.96082108	-0.003478969	-5.16E-04	-5.66E-04	-1.79E-03	-0.038339111	-0.000285564	-0.000126565	-0.001273394	-0.000905781	0.000715321	0.001304855
7811	1202	Rana catesbeiana	30.133	-94.075	540	12000	204	Anura	wetland	Southeastern Forest	0.730124188	0.176775949	0.93976417	-0.001435947	-1.01E-02	-3.33E-03	-3.56E-03	-0.113359622	-0.010006984	0.00127695	0.006977622	-0.016606015	-0.000160196	-0.001495345
7811	1202	Acris blanchardi	30.133	-94.075	49	258	35	Anura	wetland	Southeastern Forest	0.988279296	0.696523872	0.99319382	0.000232439	-5.39E-04	2.95E-04	-1.66E-04	-0.003953531	-0.012509912	-0.001679425	-0.005845528	-0.003016034	0.00036136	-0.002330285
7811	1202	Gastrophryne carolinensis	30.133	-94.075	45	1225	39	Anura	wetland	Southeastern Forest	0.943145794	0.49569038	0.97319255	0.004831868	-5.58E-03	6.56E-03	-1.05E-03	-0.021714114	-0.014934739	-0.001313296	-0.006260314	-0.008166517	-0.001166243	0.001971631
7811	1202	Rana clamitans	30.133	-94.075	540	4000	105	Anura	wetland	Southeastern Forest	0.596051323	0.136649773	0.90776639	0.082819506	-1.35E-01	1.06E-01	-2.22E-02	-0.200234212	-0.005077879	-0.000325684	0.002579054	-0.006303307	-9.36E-05	-0.000934362
7811	1202	Pseudacris crucifer	30.133	-94.075	55	847	32	Anura	wetland	Southeastern Forest	0.577629954	0.199863487	0.86292523	0.038342119	-1.01E-01	4.13E-02	-1.86E-02	-0.18593793	-0.005370278	-0.003842731	7.86E-05	-0.000761478	-0.001982118	0.001137419
7811	1202	Rana sphenocephala	30.133	-94.075	175	2671	127	Anura	wetland	Southeastern Forest	0.790082585	0.167116614	0.96069335	0.020252565	-3.17E-02	2.94E-02	-5.89E-03	-0.097374537	0.006549261	0.000230019	-8.52E-05	0.006348682	-0.000201168	0.000256943
7811	1202	Hyla cinerea	30.133	-94.075	50	1340	67	Anura	wetland	Southeastern Forest	0.178609718	0.089727342	0.31503816	-0.007788044	-2.12E-02	-1.43E-02	-4.14E-03	-0.22348911	0.00501496	-0.001432277	-0.000534666	0.00574419	-7.27E-05	0.001310441
7812	1202	Rana catesbeiana	30.173	-94.146	540	12000	204	Anura	wetland	Southeastern Forest	0.957602525	0.538879821	0.98097432	-0.000778305	-9.10E-04	-5.21E-04	-4.27E-04	-0.014110699	0.009412961	8.78E-06	0.000582597	-0.00078288	0.001303328	0.008301137
7812	1202	Hyla cinerea	30.173	-94.146	50	1340	67	Anura	wetland	Southeastern Forest	0.696353907	0.320463325	0.85623312	-0.000674601	-1.16E-02	-3.44E-03	-3.97E-03	-0.109766612	0.00181228	-2.04E-05	4.91E-05	0.000627158	-1.20E-05	0.001168438
7812	1202	Rana clamitans	30.173	-94.146	540	4000	105	Anura	wetland	Southeastern Forest	0.69636749	0.285092981	0.88262021	0.009565639	-2.02E-02	6.11E-03	-3.06E-03	-0.12096798	-0.008518667	-0.000671961	0.000995605	-0.00740925	-0.00026028	-0.001172781
7812	1202	Rana sphenocephala	30.173	-94.146	175	2671	127	Anura	wetland	Southeastern Forest	0.98731283	0.769119075	0.99133591	0.00014481	-5.58E-04	3.31E-04	-2.29E-04	-0.00399733	0.002968411	0.000134542	0.000568216	0.002377807	-0.000264619	0.000152464
7812	1202	Acris blanchardi	30.173	-94.146	49	258	35	Anura	wetland	Southeastern Forest	0.602042726	0.223324078	0.83594248	0.037046585	-4.34E-02	5.10E-02	-5.67E-03	-0.161479315	-0.011017106	-0.00151203	-0.004849536	-0.002819987	0.00045913	-0.002294684
7812	1202	Gastrophryne carolinensis	30.173	-94.146	45	1225	39	Anura	wetland	Southeastern Forest	0.436647893	0.197011781	0.65258963	0.091388211	-1.52E-01	1.18E-01	-2.31E-02	-0.223395161	-0.003717844	-0.000430725	-0.002271106	-0.00146202	-0.000131173	0.00057718
7812	1202	Bufo nebulifer	30.173	-94.146	42	3752	132	Anura	wetland	Southeastern Forest	0.95510546	0.591254819	0.97958092	0.003654839	-9.59E-03	4.19E-03	-1.97E-03	-0.018157719	0.000251696	-0.000169375	0.000153173	-0.000168136	4.36E-05	0.000392446
7812	1202	Pseudacris crucifer	30.173	-94.146	55	847	32	Anura	wetland	Southeastern Forest	0.808930064	0.387089304	0.92382063	0.018123185	-2.70E-02	2.31E-02	-4.24E-03	-0.077645424	-0.023202796	-0.001682732	-0.013515167	-0.008087989	-0.000641174	0.000724266
7812	1202	Hyla chrysoscelis	30.173	-94.146	45	3401	62	Anura	wetland	Southeastern Forest	0.675085984	0.296969449	0.8473749	-0.004245925	-1.04E-02	-7.70E-03	-3.71E-03	-0.114955502	-0.002758789	0.001557193	-0.002032975	-0.003213478	-0.000416559	0.001347031
7840	1807	Bufo californicus	33.38	-117.447	75	4714	86	Anura	stream	Western Dry	0.669075087	0.279235711	0.86126294	0.022187343	4.57E-02	-4.78E-02	1.59E-02	0.11335235	0.002011777	-1.23E-05	0.001884743	0.000198214	-5.89E-05	0
7850	1807	Bufo boreas	33.012	-116.728	40	7500	145	Anura	stream	Western Dry	0.061980737	0.026479049	0.26825652	0.091477289	6.51E-02	-4.46E-02	1.68E-02	0.214591024	2.01E-05	0.000485979	0.002342089	-0.002542359	-0.000250623	-1.50E-05
7850	1807	Bufo californicus	33.012	-116.728	75	4714	86	Anura	stream	Western Dry	0.161210418	0.058586489	0.49600984	0.049489723	9.11E-02	-1.11E-01	1.97E-02	0.233084077	0.001576142	3.23E-06	0.001328292	0.000301019	-5.64E-05	0
7850	1807	Pseudacris cadaverina	33.012	-116.728	65	613.6420552	57	Anura	stream	Western Dry	0.260443895	0.073951393	0.66672602	0.144774476	-6.43E-02	2.24E-02	-3.41E-03	0.193957354	0.00335559	3.67E-05	0.000238233	0.000945384	0.000294663	0.001840643
7850	1807	Rana catesbeiana	33.012	-116.728	540	12000	204	Anura	stream	Western Dry	0.326240128	0.093656898	0.71352542	0.010804772	1.12E-01	-1.25E-01	1.91E-02	0.235594082	0.001024318	0.000197248	0.003938939	-3.78E-05	-0.000571128	-0.002502962
7850	1807	Pseudacris hypochondriaca	33.012	-116.728	68	575	51	Anura	stream	Western Dry	0.340615468	0.097346505	0.747562	0.006575294	1.18E-01	-1.35E-01	1.95E-02	0.239074008	-0.000312251	-0.000228839	0.004418308	-1.51E-05	-3.08E-06	-0.004483535
7860	1807	Pseudacris cadaverina	33.107	-116.876	65	613.6420552	57	Anura	stream	Western Dry	0.058633744	0.025583592	0.28475841	0.09250429	7.05E-02	-4.36E-02	2.53E-02	0.22986612	0.002571787	7.58E-05	-2.56E-05	0.000518278	-9.71E-07	0.002004292
7860	1807	Bufo californicus	33.107	-116.876	75	4714	86	Anura	stream	Western Dry	0.222777017	0.064617879	0.57182896	0.047345414	9.33E-02	-1.06E-01	2.68E-02	0.23347867	0.002177564	0	0.002471198	-0.000125121	2.08E-06	-0.000170595
7860	1807	Pseudacris hypochondriaca	33.107	-116.876	68	575	51	Anura	stream	Western Dry	0.101909512	0.03806341	0.4522864	0.156428363	-6.87E-02	3.12E-02	2.49E-03	0.222482066	-0.005069654	-0.001773746	0.001886539	-0.001006457	0.000146646	-0.004322636
7860	1807	Rana catesbeiana	33.107	-116.876	540	12000	204	Anura	stream	Western Dry	0.267727538	0.080592628	0.60476377	0.010688597	1.16E-01	-1.25E-01	2.46E-02	0.246318238	-0.001293122	-0.002790011	0.001482773	0.001313744	-0.001680953	0.000381324
7860	1807	Bufo boreas	33.107	-116.876	40	7500	145	Anura	stream	Western Dry	0.4708565	0.152299236	0.79447806	0.006036475	9.70E-02	-1.05E-01	2.30E-02	0.193350871	-0.000312363	0.001421072	-0.000790769	-0.001189213	-0.000681767	0.000928314
7870	1807	Rana catesbeiana	32.915	-116.573	540	12000	204	Anura	stream	Western Dry	0.096420227	0.03751283	0.46200566	0.104528204	6.86E-02	-6.21E-02	-4.40E-03	0.210690561	8.12E-05	2.82E-06	0.000463812	-2.89E-06	-6.42E-05	-0.000318285
7870	1807	Bufo californicus	32.915	-116.573	75	4714	86	Anura	stream	Western Dry	0.053636046	0.024532484	0.32616461	0.055585692	9.03E-02	-1.29E-01	-2.30E-03	0.215000133	0.000231268	0	0.000264875	-1.81E-05	1.69E-06	-1.72E-05
7870	1807	Pseudacris cadaverina	32.915	-116.573	65	613.6420552	57	Anura	stream	Western Dry	0.08881158	0.053261049	0.25514559	0.138785781	-6.57E-02	1.21E-02	-2.38E-02	0.158975859	0.002633627	0.000178514	0.000193556	0.001168669	-4.32E-05	0.001136079
7870	1807	Pseudacris hypochondriaca	32.915	-116.573	68	575	51	Anura	stream	Western Dry	0.05124869	0.030531705	0.27396702	0.015686055	1.20E-01	-1.50E-01	-7.65E-05	0.233146611	0.003374151	0.000979876	0.006492477	0.000418706	-0.000119625	-0.004397283
7870	1807	Bufo boreas	32.915	-116.573	40	7500	145	Anura	stream	Western Dry	0.377616252	0.106196135	0.76977468	0.008200961	1.09E-01	-1.36E-01	2.19E-03	0.203760778	0.002212714	-0.000204987	-0.000172127	0.002324168	-1.10E-05	0.000276621
7880	1807	Bufo californicus	32.582	-116.747	75	4714	86	Anura	stream	Western Dry	0.066429987	0.027787279	0.28992837	0.09169951	6.97E-02	-4.08E-02	2.72E-02	0.235479842	0.004506567	0	0.004471093	0.00028347	-8.84E-05	-0.000159562
7880	1807	Pseudacris cadaverina	32.582	-116.747	65	613.6420552	57	Anura	stream	Western Dry	0.068047918	0.029692701	0.30657135	0.049685072	9.52E-02	-1.07E-01	2.87E-02	0.250028686	0.000855446	3.62E-05	0.000420196	-0.00013385	6.92E-05	0.000463698
7880	1807	Pseudacris hypochondriaca	32.582	-116.747	68	575	51	Anura	stream	Western Dry	0.172554413	0.056606964	0.5342807	0.1484773	-6.57E-02	2.89E-02	4.24E-03	0.217699232	-0.002520666	-0.000642997	0.001449532	-9.67E-05	0.000661348	-0.00389185
7880	1807	Bufo boreas	32.582	-116.747	40	7500	145	Anura	stream	Western Dry	0.455210139	0.122213802	0.80391834	0.008843808	9.95E-02	-1.01E-01	2.32E-02	0.211660083	0.011236107	-0.000579748	0.005282322	0.005858183	0.000508587	0.000166763
7880	1807	Rana catesbeiana	32.582	-116.747	540	12000	204	Anura	stream	Western Dry	0.405562914	0.121729869	0.76038799	0.003651343	1.09E-01	-1.15E-01	2.54E-02	0.223772393	0.004300571	-0.001864173	0.000107072	-0.003035767	0.000486163	0.008607276
7900	1002	Ambystoma mavortium	44.572	-110.8	150	414	165	Caudata	wetland	Western Montane	0.016267822	0.01346573	0.12411337	0.126427452	-8.92E-03	-2.57E-02	-1.24E-01	0.006220671	-0.003094853	-0.000174914	0.002411293	-0.004640874	-0.000626098	-6.43E-05
7900	1002	Rana luteiventris	44.572	-110.8	140	575	100	Anura	wetland	Western Montane	0.026838942	0.01734977	0.37106332	0.151296455	-1.22E-02	-2.78E-02	-1.45E-01	0.006058959	0.000496632	-0.001195977	0.003529775	-0.001321526	-0.000763197	0.000247556
7900	1002	Bufo boreas	44.572	-110.8	40	7500	145	Anura	wetland	Western Montane	0.007775902	0.005811016	0.25478801	0.1422591	-1.18E-02	-2.71E-02	-1.39E-01	0.002075344	0.000554811	9.29E-06	0.000268918	0.000216858	2.02E-05	3.96E-05
7900	1002	Pseudacris maculata	44.572	-110.8	50	1459	38	Anura	wetland	Western Montane	0.053715518	0.022128305	0.60766678	0.178170766	1.45E-01	5.72E-02	-2.23E-01	0.089170366	-0.009314788	-0.008979535	0.000983321	-6.83E-07	-0.001448213	0.000130322
7900	1007	Pseudacris maculata	44.633	-110.404	50	1459	38	Anura	wetland	Western Montane	0.041659804	0.011589978	0.7356399	0.195618613	1.57E-01	6.38E-02	-2.46E-01	0.092104912	-0.016615941	-0.000217344	-0.005950421	-0.005414929	3.03E-05	-0.005063523
7900	1007	Bufo boreas	44.633	-110.404	40	7500	145	Anura	wetland	Western Montane	0.022132721	0.009048309	0.60959847	0.184971736	1.49E-01	6.19E-02	-2.31E-01	0.088111378	-0.003473325	-0.003947899	7.31E-05	-0.000145647	1.07E-05	0.000536419
7900	1007	Rana luteiventris	44.633	-110.404	140	575	100	Anura	wetland	Western Montane	0.236662105	0.035063389	0.88370773	0.058063384	6.52E-02	-1.77E-01	-1.54E-01	0.04728	-0.002369492	-0.00022182	-0.000202228	5.96E-05	-3.25E-05	-0.001972564
7900	1007	Ambystoma mavortium	44.633	-110.404	150	414	165	Caudata	wetland	Western Montane	0.482840145	0.063293621	0.93147749	0.03807408	4.27E-02	-1.18E-01	-1.02E-01	0.026541498	-0.000851208	-0.000207675	0.000992235	-0.001451251	-0.000175132	-9.38E-06
7900	1704	Pseudacris maculata	44.011	-110.715	50	1459	38	Anura	wetland	Western Montane	0.29370195	0.037828324	0.9085483	0.053643015	6.11E-02	-1.64E-01	-1.42E-01	0.045779517	-0.000723285	6.85E-05	0.004006118	0.00056794	-1.57E-05	-0.005350137
7900	1704	Rana luteiventris	44.011	-110.715	140	575	100	Anura	wetland	Western Montane	0.256528187	0.025644524	0.91755	0.098979256	1.53E-02	-8.32E-02	-1.58E-01	0.043714683	0.000187175	-0.000728481	0.002193463	-0.000954997	-0.000478963	0.000156152
7900	1704	Bufo boreas	44.011	-110.715	40	7500	145	Anura	wetland	Western Montane	0.125117324	0.027482103	0.80104238	0.109349125	1.47E-02	-9.08E-02	-1.75E-01	0.043786448	0.002724347	0.000430654	0.00090608	0.000731318	0.000268962	0.000387332
7900	1704	Ambystoma mavortium	44.011	-110.715	150	414	165	Caudata	wetland	Western Montane	0.107810978	0.016090579	0.86372791	0.116677203	1.75E-02	-9.67E-02	-1.85E-01	0.052208966	-0.00236363	0.000310137	-0.000450553	-0.001862432	-0.000244759	-0.000116024
7920	710	Bufo americanus	41.554	-93.27	45	5300	155	Anura	wetland	Western Dry	0.320402898	0.067794628	0.79427197	0.072823915	2.01E-02	3.94E-02	-1.44E-02	0.118908994	-0.00360974	-0.001587257	0.002258115	-0.000946029	0.000307726	-0.003642294
7920	710	Rana pipiens	41.554	-93.27	70	4150	111	Anura	wetland	Western Dry	0.255098632	0.068037763	0.72874742	0.00213026	7.81E-02	-6.87E-02	-9.20E-03	0.152435571	-0.000185648	-0.000497928	0.001837711	0.000239127	-0.001837824	7.33E-05
7920	710	Pseudacris maculata	41.554	-93.27	50	1459	38	Anura	wetland	Western Dry	0.067585777	0.028622586	0.52400894	0.150822785	-1.31E-01	1.15E-01	-3.99E-02	0.114824161	-0.007806309	-0.000147033	0.00172087	-0.00270572	-0.000373402	-0.006301023
7920	710	Hyla versicolor	41.554	-93.27	50	1600	60	Anura	wetland	Western Dry	0.41525245	0.082718695	0.87088362	0.038744359	3.19E-02	-9.54E-03	-1.22E-02	0.113760278	0.005432242	0.000229021	0.000336245	0.001208192	-2.23E-05	0.003681035
7920	710	Rana catesbeiana	41.554	-93.27	540	12000	204	Anura	wetland	Western Dry	0.712135879	0.210271413	0.92789052	-0.006306296	3.47E-02	-3.83E-02	-3.73E-03	0.063733367	-0.003807171	-0.002011031	-0.001461019	0.000677417	-0.001353612	0.000341074
8100	1019	Pseudacris maculata	40.377	-105.659	50	1459	38	Anura	wetland	Western Montane	0.024453033	0.016406143	0.32735475	0.146810881	-1.47E-02	-3.27E-02	-1.51E-01	-0.012375323	0.000777743	0.00039424	0.004653147	2.80E-05	-2.97E-05	-0.004267897
8100	1019	Ambystoma mavortium	40.377	-105.659	150	414	165	Caudata	wetland	Western Montane	0.008544126	0.00740319	0.10135344	0.125221433	-1.17E-02	-2.73E-02	-1.28E-01	-0.007318786	-0.004900335	3.77E-06	-0.003158593	-0.001834104	-4.57E-05	0.000134338
8100	1019	Rana sylvatica	40.377	-105.659	92	900	88	Anura	wetland	Western Montane	0.044037958	0.036810949	0.17268493	0.129334257	1.00E-01	3.71E-02	-1.71E-01	0.045748824	-0.001551402	-0.000272675	-0.000156605	0.000349253	-4.71E-05	-0.001424249
8100	1019	Bufo boreas	40.377	-105.659	40	7500	145	Anura	wetland	Western Montane	0.017883637	0.014699486	0.12630993	0.129445795	1.01E-01	4.00E-02	-1.68E-01	0.050507058	0.00200275	0	0.00089254	0.000667925	0.000201401	0.000240884
8100	1401	Bufo boreas	40.287	-105.778	40	7500	145	Anura	wetland	Western Montane	0.067491911	0.049827871	0.31047732	0.079384251	2.05E-02	-9.01E-02	-1.42E-01	0.016604047	0.00470726	-0.00043326	-0.000263992	0.004577957	0.001413628	-0.000587073
8100	1401	Pseudacris maculata	40.287	-105.778	50	1459	38	Anura	wetland	Western Montane	0.017518565	0.014348612	0.12400056	0.073563362	1.87E-02	-8.27E-02	-1.30E-01	0.014834267	0.003364803	0.000275545	0.006648608	0.001260084	0.000522874	-0.005342309
8100	1401	Ambystoma mavortium	40.287	-105.778	150	414	165	Caudata	wetland	Western Montane	0.074549137	0.056858732	0.29298552	0.048231429	4.75E-02	-1.46E-01	-1.34E-01	0.017834883	-0.001357704	-0.000305805	0.00169097	-0.002547168	-0.000544678	0.000348977
8100	1401	Rana sylvatica	40.287	-105.778	92	900	88	Anura	wetland	Western Montane	0.08635507	0.063458962	0.29902532	0.047955281	4.61E-02	-1.45E-01	-1.33E-01	0.01655702	0.002706112	0.001224729	0.000770389	0.000657793	-0.000312009	0.00036521
8101	1706	Rana luteiventris	45.126	-114.601	140	575	100	Anura	wetland	Western Montane	0.376778348	0.030322976	0.94884592	0.067357065	7.72E-02	-7.45E-02	-1.87E-01	0.047876642	-0.001518055	-0.000437408	-0.000181766	-0.000803431	-0.000170698	7.52E-05
8101	1706	Ambystoma macrodactylum	45.126	-114.601	550	251	55	Caudata	wetland	Western Montane	0.673689084	0.072095709	0.9654037	0.041955415	1.53E-03	-3.43E-02	-6.94E-02	0.003401276	-0.002795579	-0.001169569	-0.001544508	0.000322661	1.01E-05	-0.000414234
8170	207	Plethodon cinereus	38.588	-78.387	251.3301163	6	70.25694567	Caudata	terrestrial	Northeastern Forest	0.43240875	0.179936882	0.7694445	0.020866753	1.00E-01	7.97E-03	4.15E-02	0.138431136	-0.01116177	-0.00814084	-0.000136037	-0.000126056	-0.001369353	-0.001389483
8170	207	Plethodon shenandoah	38.588	-78.387	218.2471391	13	98.06218885	Caudata	terrestrial	Northeastern Forest	0.618712369	0.317632515	0.80601251	0.01313745	6.28E-02	4.91E-03	2.67E-02	0.086797265	0.003288048	-0.004028292	0.002561137	0.002993258	0.003049487	-0.001287542
8170	208	Plethodon shenandoah	38.592	-78.361	218.2471391	13	98.06218885	Caudata	terrestrial	Northeastern Forest	0.100033788	0.02384876	0.77966069	0.069593894	1.54E-01	5.59E-02	7.14E-02	0.227553481	0.003991777	-0.004420076	0.00292193	0.003359258	0.003557556	-0.001426891
8170	208	Plethodon cinereus	38.592	-78.361	251.3301163	6	70.25694567	Caudata	terrestrial	Northeastern Forest	0.133162824	0.04016039	0.73627559	0.0656145	1.43E-01	5.05E-02	6.52E-02	0.209308826	-0.008321419	-0.006762058	-8.44E-05	-8.38E-05	-0.00128257	-0.000108556
8180	207	Rana sylvatica	38.976	-77.048	92	900	88	Anura	wetland	Northeastern Forest	0.339739156	0.072165817	0.8286235	0.062938377	1.03E-01	1.56E-01	5.67E-03	0.120849617	-7.89E-05	-0.000126811	-0.00253873	5.34E-05	0.000212259	0.002320951
8180	207	Ambystoma maculatum	38.976	-77.048	90	501	96	Caudata	wetland	Northeastern Forest	0.324125055	0.087068397	0.79455519	0.048263893	-2.52E-02	1.07E-01	4.27E-02	0.082096844	-0.000775053	0.000244109	-3.95E-05	-0.000908239	7.45E-05	-0.000145922
8190	204	Rana sylvatica	41.168	-74.908	92	900	88	Anura	wetland	Northeastern Forest	0.316435176	0.09536303	0.80745586	0.069054125	1.05E-01	1.40E-01	-2.69E-02	0.104215271	-0.000391198	-0.000102114	0.000234699	-0.000272092	-3.63E-06	-0.000248057
8190	204	Ambystoma maculatum	41.168	-74.908	90	501	96	Caudata	wetland	Northeastern Forest	0.691519179	0.355070595	0.85645551	0.022052086	-1.08E-02	3.67E-02	3.79E-03	0.026821208	-0.000877483	3.25E-05	-0.00021945	-0.000609259	-7.51E-05	-6.20E-06
8200	202	Rana sylvatica	41.237	-74.564	92	900	88	Anura	wetland	Northeastern Forest	0.491376051	0.131942239	0.83431366	0.050939743	7.69E-02	1.03E-01	-1.51E-02	0.078591689	8.63E-05	-1.24E-05	-4.57E-05	0.000343442	0.000110129	-0.000309242
8200	202	Ambystoma maculatum	41.237	-74.564	90	501	96	Caudata	wetland	Northeastern Forest	0.31081386	0.08767651	0.66351138	0.047901452	-2.23E-02	8.17E-02	1.32E-02	0.061004623	-0.002156327	6.87E-05	-0.000681675	-0.001389271	-0.000174396	2.03E-05
9370	1807	Pseudacris hypochondriaca	32.892	-117.093	68	575	51	Anura	terrestrial	Western Dry	0.819430887	0.205072947	0.96496152	0.021024694	1.17E-02	-1.85E-02	3.56E-02	0.06894191	-0.001064358	0	-5.05E-05	-1.59E-05	0.000134372	-0.001132299
9370	1807	Bufo boreas	32.892	-117.093	40	7500	145	Anura	terrestrial	Western Dry	0.675228278	0.204899991	0.93508469	0.023304654	8.52E-02	1.24E-02	3.86E-02	0.168966675	0.005430782	-1.91E-05	0.005668672	0.002740466	0.000427183	-0.00338639
9370	1807	Batrachoseps major	32.892	-117.093	256.5457996	17.5	155.1779946	Caudata	terrestrial	Western Dry	0.89670949	0.238089265	0.98165524	-0.001234044	1.73E-02	-2.72E-02	2.16E-02	0.046660627	2.49E-05	4.45E-05	0.000262145	-2.43E-05	-6.71E-06	-0.00025076
9370	1807	Spea hammondii	32.892	-117.093	30	400	75	Anura	terrestrial	Western Dry	0.067334056	0.04632053	0.3082805	0.004264961	1.12E-01	-1.32E-01	1.37E-01	0.289581523	-0.005273892	0	-0.000801917	-0.001768649	-0.002703326	0
9380	1807	Spea hammondii	33.095	-116.981	30	400	75	Anura	terrestrial	Western Dry	0.798594819	0.231073405	0.91836113	0.021769592	1.86E-02	-1.48E-02	3.64E-02	0.065610905	-0.009245007	0	-0.001845393	-0.003061201	-0.004338412	0
9380	1807	Batrachoseps major	33.095	-116.981	256.5457996	17.5	155.1779946	Caudata	terrestrial	Western Dry	0.102963556	0.023708394	0.79740762	0.067560688	2.47E-01	1.12E-02	1.07E-01	0.45379258	0.000307787	-4.57E-05	0.000944155	9.15E-05	-9.59E-05	-0.000586242
9380	1807	Pseudacris hypochondriaca	33.095	-116.981	68	575	51	Anura	terrestrial	Western Dry	0.028107286	0.019337079	0.29510895	-0.007037401	1.14E-01	-1.74E-01	1.37E-01	0.29387696	0.002898497	0.000788419	0.00621254	0.000389488	-0.000136395	-0.004355556
9380	1807	Bufo boreas	33.095	-116.981	40	7500	145	Anura	terrestrial	Western Dry	0.171207282	0.077051827	0.59624589	0.005149792	1.17E-01	-1.45E-01	1.39E-01	0.298534282	1.20E-05	0.001457337	-0.000415237	-0.001021932	-0.000316951	0.000308771
9385	1807	Rana muscosa	34.106	-117.217	540	233	80	Anura	stream	Western Dry	0.327941117	0.028481059	0.93252818	0.019405387	1.42E-01	-1.79E-01	-2.16E-02	0.263288994	0.007121171	0	0.002622678	0.000208367	0.004290127	0
9385	1807	Pseudacris cadaverina	34.106	-117.217	65	613.6420552	57	Anura	stream	Western Dry	0.009012881	0.007792243	0.09861905	0.018085115	1.16E-01	-1.53E-01	-1.93E-02	0.219179486	-5.85E-05	-0.000143892	-0.001987206	3.65E-05	0.000154691	0.001881432
9385	1809	Pseudacris cadaverina	34.367	-117.854	65	613.6420552	57	Anura	stream	Western Dry	0.017571568	0.013442636	0.14944249	0.017863704	1.17E-01	-1.57E-01	-1.96E-02	0.220322936	-4.23E-05	-7.70E-05	-0.001582632	3.03E-05	0.000121998	0.001465048
9385	1809	Rana muscosa	34.367	-117.854	540	233	80	Anura	stream	Western Dry	0.353269958	0.111816714	0.79523365	0.036440175	2.67E-02	-1.22E-01	-3.42E-02	0.225401192	0.011488315	0	0.007521515	-0.00055967	0.00452647	0
9385	1810	Rana muscosa	33.781	-116.654	540	233	80	Anura	stream	Western Dry	0.723169909	0.190517216	0.92747324	0.016517624	1.26E-02	-5.24E-02	-1.30E-02	0.095231501	0.001522208	0	6.27E-05	-6.13E-05	0.001520828	0
9385	1810	Pseudacris cadaverina	33.781	-116.654	65	613.6420552	57	Anura	stream	Western Dry	0.441765182	0.116444152	0.83250846	0.03083256	2.15E-02	-1.08E-01	-3.26E-02	0.192282429	0.001302345	3.18E-05	0.000370393	1.87E-05	0.000101183	0.000780322
9390	1807	Bufo boreas	32.956	-117.302	40	7500	145	Anura	terrestrial	Western Dry	0.07343927	0.057805254	0.26939619	0.075134826	5.19E-02	-5.98E-02	1.26E-01	0.242638801	0.000754825	0.001376742	-0.000808153	-0.001098457	-0.000580607	0.001865299
9390	1807	Aneides lugubris	32.956	-117.302	708.4318102	16	100	Caudata	terrestrial	Western Dry	0.016957683	0.009155079	0.45706835	0.027853368	1.44E-01	-6.39E-02	8.48E-02	0.427116067	-0.001877237	9.08E-05	-0.000654778	-0.001414653	0.000109118	-7.71E-06
9390	1807	Spea hammondii	32.956	-117.302	30	400	75	Anura	terrestrial	Western Dry	0.096126505	0.013031059	0.87552706	0.071573445	2.65E-01	1.20E-02	1.20E-01	0.505229525	-0.007375302	0	-0.0014985	-0.002458778	-0.003418024	0
9390	1807	Batrachoseps major	32.956	-117.302	256.5457996	17.5	155.1779946	Caudata	terrestrial	Western Dry	0.025902133	0.010337093	0.59384822	0.06532207	2.46E-01	1.26E-02	1.09E-01	0.463245973	-0.001992746	-0.000248006	-0.000820471	-0.000454167	-1.18E-05	-0.000458332
9390	1807	Pseudacris hypochondriaca	32.956	-117.302	68	575	51	Anura	terrestrial	Western Dry	0.01364417	0.007895216	0.4234867	0.02767244	1.76E-01	-5.37E-02	8.87E-02	0.423844574	-0.01534121	-0.002100717	-0.008073816	-0.001947693	-0.000233085	-0.002985898
9390	1807	Batrachoseps major	32.956	-117.302	256.5457996	17.5	155.1779946	Caudata	terrestrial	Western Dry	0.095213587	0.03119549	0.70796659	-0.008507722	1.48E-01	-2.11E-01	1.71E-01	0.383059261	0.001333061	-9.17E-05	0.002233435	2.73E-05	0.000116922	-0.000952855
9390	1807	Ensatina eschscholtzii	32.956	-117.302	558.2371494	14	107.4134414	Caudata	terrestrial	Western Dry	0.012744271	0.010141731	0.20178754	0.005483838	1.13E-01	-1.33E-01	1.35E-01	0.296268146	-0.004488162	-4.19E-05	-0.002079432	-0.00275511	-0.000476578	0.000864854
9395	1807	Ensatina eschscholtzii	33.742	-117.764	558.2371494	14	107.4134414	Caudata	terrestrial	Western Dry	0.300115008	0.041793717	0.90163735	0.083932275	5.05E-02	-5.62E-02	1.53E-01	0.267530086	-0.00553942	-6.29E-05	-0.002567855	-0.003218697	-0.000379588	0.000689618
9395	1807	Batrachoseps major	33.742	-117.764	256.5457996	17.5	155.1779946	Caudata	terrestrial	Western Dry	0.019776545	0.017655249	0.11755751	0.018371118	1.04E-01	-4.02E-02	7.30E-02	0.311995808	0.000520223	3.78E-05	0.000104263	3.16E-05	-5.97E-05	0.00040633
9395	1807	Spea hammondii	33.742	-117.764	30	400	75	Anura	terrestrial	Western Dry	0.013678201	0.009514751	0.29658637	0.050869546	1.95E-01	1.76E-02	1.02E-01	0.368577033	-0.00811802	0	-0.001656616	-0.002376164	-0.00408524	0
9395	1807	Aneides lugubris	33.742	-117.764	708.4318102	16	100	Caudata	terrestrial	Western Dry	0.756130578	0.135575264	0.95558438	0.017369506	6.82E-02	7.83E-03	3.30E-02	0.131911635	-0.000323089	6.77E-05	-5.29E-05	-0.000352774	2.73E-05	-1.24E-05
9395	1807	Bufo boreas	33.742	-117.764	40	7500	145	Anura	terrestrial	Western Dry	0.017481057	0.013901085	0.19525006	0.020238242	1.41E-01	-3.51E-02	8.33E-02	0.339286223	0.00304924	-0.00024428	-0.000212126	0.002733587	0.000425657	0.000346402
9395	1807	Pseudacris hypochondriaca	33.742	-117.764	68	575	51	Anura	terrestrial	Western Dry	0.249921334	0.050533191	0.79507641	-0.009604719	1.18E-01	-1.68E-01	1.58E-01	0.311958563	-0.001244568	-7.22E-05	0.002535215	-1.08E-05	0.000114015	-0.00381087
9395	1807	Batrachoseps major	33.742	-117.764	256.5457996	17.5	155.1779946	Caudata	terrestrial	Western Dry	0.021902375	0.014904703	0.3232345	0.002544682	1.19E-01	-1.37E-01	1.58E-01	0.310117696	2.83E-05	1.42E-05	7.71E-05	-3.25E-06	-1.58E-06	-5.82E-05
